# Supplementary material for: A quick and sensitive diagnostic tool for detection of Maize streak virus
Source: Sci Rep. 2020 Nov 12;10:19633. doi: 10.1038/s41598-020-76612-2 (PMC7661706; doi:10.1038/s41598-020-76612-2)
Supplement: Supplementary file 1 — Supplementary Data 1. [file 41598_2020_76612_MOESM1_ESM.xlsx]

## Sheet: Supplementary data S1
A quick and sensitive diagnostic tool for detection of Maize streak virus Mathias Tembo1*, Adedapo O. Adediji2, Sophie Bouvaine3, Patrick C. Chikoti1, Susan E. Seal3 & Gonҫalo Silva3 1Zambia Agriculture Research Institute, Mount Makulu Research Station, P/Bag 7, Lusaka, Zambia. 2Department of Crop Protection and Environmental Biology, Faculty of Agriculture, University of Ibadan, Ibadan, Oyo Stat…
Supplementary data S1. Pairwise nucleotide sequence identity matrix inferred from alignments of the MSV nucleotide sequences generated in this study and those available in the GenBank.
	HQ693281.1	HQ693282.1	HQ693283.1	HQ693284.1	HQ693285.1	HQ693286.1	HQ693287.1	HQ693288.1	HQ693289.1	HQ693290.1	HQ693291.1	HQ693292.1	HQ693293.1	HQ693294.1	HQ693295.1	HQ693296.1	HQ693297.1	HQ693298.1	HQ693299.1	HQ693300.1	HQ693301.1	HQ693302.1	HQ693303.1	HQ693304.1	HQ693305.1	HQ693307.1	HQ693308.1	HQ693309.1	HQ693310.1	HQ693311.1	HQ693312.1	HQ693313.1	HQ693314.1	HQ693315.1	HQ693316.1	HQ693317.1	HQ693318.1	HQ693319.1	HQ693320.1	HQ693321.1	HQ693322.1	HQ693323.1	HQ693324.1	HQ693325.1	HQ693326.1	HQ693327.1	HQ693328.1	HQ693329.1	HQ693330.1
HQ693281.1		98.7	97.4	97.4	99.1	99.3	96.4	96.3	96.4	96.1	96.9	96.1	96.3	96.4	95.6	95.7	96	99.3	96.4	96.3	96.3	99.5	96.3	99.7	99.6	96.2	99.4	99.5	96.3	96.2	95.7	96.9	96.4	96.5	98.8	96.7	99.1	99	99.8	99.2	99.8	99.6	99.4	99.6	99.7	97.9	99.2	96.5	96.4
HQ693282.1	98.7		96.5	96.5	99.4	98.5	95.7	95.7	95.7	95.5	96.2	95.6	95.7	95.7	94.8	94.9	95.4	98.6	95.7	95.7	95.7	98.8	95.7	99	98.7	95.6	98.7	98.6	95.7	95.6	95	96.2	95.7	95.8	98.2	96	98.2	98.6	98.9	98.5	98.9	98.7	98.6	98.7	98.8	97.3	98.5	95.8	95.7
HQ693283.1	97.4	96.5		100	96.9	97.2	96.8	97.2	97.4	96.6	97.8	96.8	96.8	97.3	96.1	96.2	96.9	97.3	97.5	97.3	97.3	97.5	97.1	97.3	97.6	97	97.2	97.5	97.2	97.1	96.5	97.6	97.3	97.4	97.4	97.2	97.4	97.3	97.6	97.2	97.6	97.4	97.2	97.6	97.6	95.6	97.3	97.4	97.1
HQ693284.1	97.4	96.5	100		96.9	97.2	96.8	97.2	97.4	96.6	97.8	96.8	96.8	97.3	96.1	96.2	96.9	97.3	97.5	97.3	97.3	97.5	97.1	97.3	97.6	97	97.2	97.5	97.2	97.1	96.5	97.6	97.3	97.4	97.4	97.2	97.4	97.3	97.6	97.2	97.6	97.4	97.2	97.6	97.6	95.6	97.3	97.4	97.1
HQ693285.1	99.1	99.4	96.9	96.9		98.8	96.1	96	96.1	95.8	96.6	95.9	96	96.1	95.1	95.2	95.7	99	96.1	96	96	99.2	96	99.2	99.1	95.9	99.1	99	96	95.9	95.3	96.6	96.1	96.2	98.6	96.4	98.6	98.9	99.3	98.8	99.3	99.1	98.9	99.1	99.2	97.5	98.8	96.2	96.1
HQ693286.1	99.3	98.5	97.2	97.2	98.8		96.1	96.2	96.2	96	96.7	96	96.2	96.3	95.2	95.2	95.9	99	96.3	96.1	96.1	99.2	96	99.2	99.3	95.9	99.1	99.2	96.2	96.1	95.4	96.7	96.3	96.4	98.6	96.6	98.7	98.7	99.5	98.9	99.5	99.1	98.9	99.3	99.4	97.5	98.9	96.4	96.3
HQ693287.1	96.4	95.7	96.8	96.8	96.1	96.1		98.9	99.1	98.7	97.8	98.7	99.3	99	96.3	96.6	98.8	96.5	99	99	99	96.5	99.2	96.3	96.5	99.4	96.4	96.5	98.9	98.8	96.5	98.2	99	99.1	96.6	98.8	96.2	96.3	96.6	96.1	96.6	96.6	96.4	96.4	96.5	94.8	96.3	99.1	98.6
HQ693288.1	96.3	95.7	97.2	97.2	96	96.2	98.9		99.3	98.8	98.1	98.8	99	99.7	96.4	96.4	99.1	96.4	99.7	99.2	99.2	96.4	99.1	96.2	96.4	99.1	96.3	96.4	99.4	99.5	96.6	98.5	99.7	99.8	96.7	98.9	96.3	96.4	96.5	96	96.5	96.5	96.3	96.3	96.4	94.7	96.2	99.6	99.1
HQ693289.1	96.4	95.7	97.4	97.4	96.1	96.2	99.1	99.3		98.9	98.2	98.9	99.1	99.4	96.6	96.6	99.2	96.5	99.4	99.7	99.7	96.5	99.3	96.3	96.5	99.3	96.4	96.5	99.3	99.2	96.9	98.6	99.4	99.5	96.8	99	96.4	96.5	96.6	96.1	96.6	96.6	96.4	96.4	96.5	94.8	96.3	99.5	99
HQ693290.1	96.1	95.5	96.6	96.6	95.8	96	98.7	98.8	98.9		97.5	98.6	99.4	98.9	95.9	96	98.7	96.2	98.9	98.8	98.8	96.2	98.7	96	96.2	98.9	96.1	96.2	98.8	98.7	96.2	97.9	98.9	99	96.3	98.6	96.1	96.2	96.3	95.8	96.3	96.3	96.1	96.1	96.2	94.6	95.9	99	98.6
HQ693291.1	96.9	96.2	97.8	97.8	96.6	96.7	97.8	98.1	98.2	97.5		97.7	97.7	98.2	97.4	97.8	98.1	96.8	98.4	98.1	98.1	97.2	98.1	96.8	97.1	98	96.9	96.8	98.1	98	98.1	99.4	98.2	98.3	96.9	98.3	96.7	96.9	97.1	96.6	97.1	97.1	96.9	96.9	97.1	95.3	96.8	98.3	98.4
HQ693292.1	96.1	95.6	96.8	96.8	95.9	96	98.7	98.8	98.9	98.6	97.7		98.8	98.9	95.9	96.1	98.7	96.2	98.9	98.8	98.8	96.2	98.8	96	96.2	98.9	96.1	96.2	98.8	98.8	96.4	97.9	98.9	99	96.5	98.7	96.1	96.2	96.3	95.8	96.3	96.3	96.1	96.1	96.2	94.5	96	99	98.7
HQ693293.1	96.3	95.7	96.8	96.8	96	96.2	99.3	99	99.1	99.4	97.7	98.8		99.1	96.3	96.2	98.9	96.4	99.1	99	99	96.4	98.9	96.2	96.4	99.1	96.3	96.4	99	98.9	96.4	98.1	99.1	99.2	96.5	98.9	96.3	96.4	96.5	96	96.5	96.5	96.3	96.3	96.4	94.7	96.2	99.2	98.7
HQ693294.1	96.4	95.7	97.3	97.3	96.1	96.3	99	99.7	99.4	98.9	98.2	98.9	99.1		96.4	96.5	99.2	96.5	99.8	99.3	99.3	96.5	99.2	96.3	96.5	99.2	96.4	96.5	99.5	99.6	96.7	98.6	99.8	99.9	96.8	99	96.4	96.5	96.6	96.1	96.6	96.6	96.4	96.4	96.5	94.8	96.3	99.7	99.2
HQ693295.1	95.6	94.8	96.1	96.1	95.1	95.2	96.3	96.4	96.6	95.9	97.4	95.9	96.3	96.4		98.4	96.8	95.3	96.6	96.5	96.5	95.7	96.3	95.5	95.6	96.3	95.6	95.3	96.5	96.4	99	97.3	96.4	96.5	95.4	96.7	95.5	95.4	95.6	95.1	95.6	95.7	95.7	95.4	95.6	94	95.3	96.5	96.4
HQ693296.1	95.7	94.9	96.2	96.2	95.2	95.2	96.6	96.4	96.6	96	97.8	96.1	96.2	96.5	98.4		96.6	95.4	96.7	96.5	96.5	95.7	96.8	95.6	95.7	96.6	95.5	95.4	96.6	96.3	99	97.5	96.5	96.6	95.5	96.7	95.4	95.5	95.7	95.2	95.7	95.8	95.8	95.5	95.7	94.1	95.6	96.6	96.6
HQ693297.1	96	95.4	96.9	96.9	95.7	95.9	98.8	99.1	99.2	98.7	98.1	98.7	98.9	99.2	96.8	96.6		96.1	99.2	99.1	99.1	96.1	99	95.9	96.1	99	96	96.1	99.1	99	97	98.2	99.2	99.3	96.4	98.8	96	96.1	96.2	95.7	96.2	96.2	96	96	96.1	94.4	95.9	99.3	98.8
HQ693298.1	99.3	98.6	97.3	97.3	99	99	96.5	96.4	96.5	96.2	96.8	96.2	96.4	96.5	95.3	95.4	96.1		96.5	96.4	96.4	99.4	96.4	99.2	99.3	96.3	99.3	99.2	96.4	96.3	95.5	96.8	96.5	96.6	98.7	96.6	98.7	99	99.5	99	99.5	99.3	99.1	99.3	99.4	97.7	98.9	96.6	96.5
HQ693299.1	96.4	95.7	97.5	97.5	96.1	96.3	99	99.7	99.4	98.9	98.4	98.9	99.1	99.8	96.6	96.7	99.2	96.5		99.3	99.3	96.7	99.2	96.3	96.5	99.2	96.4	96.5	99.5	99.6	96.9	98.6	99.8	99.9	96.8	99	96.4	96.5	96.6	96.1	96.6	96.6	96.4	96.4	96.6	94.8	96.3	99.7	99.2
HQ693300.1	96.3	95.7	97.3	97.3	96	96.1	99	99.2	99.7	98.8	98.1	98.8	99	99.3	96.5	96.5	99.1	96.4	99.3		100	96.4	99.4	96.2	96.4	99.2	96.3	96.4	99.2	99.1	96.8	98.5	99.3	99.4	96.7	98.9	96.3	96.4	96.5	96	96.5	96.5	96.3	96.3	96.4	94.7	96.2	99.4	98.9
HQ693301.1	96.3	95.7	97.3	97.3	96	96.1	99	99.2	99.7	98.8	98.1	98.8	99	99.3	96.5	96.5	99.1	96.4	99.3	100		96.4	99.4	96.2	96.4	99.2	96.3	96.4	99.2	99.1	96.8	98.5	99.3	99.4	96.7	98.9	96.3	96.4	96.5	96	96.5	96.5	96.3	96.3	96.4	94.7	96.2	99.4	98.9
HQ693302.1	99.5	98.8	97.5	97.5	99.2	99.2	96.5	96.4	96.5	96.2	97.2	96.2	96.4	96.5	95.7	95.7	96.1	99.4	96.7	96.4	96.4		96.4	99.4	99.5	96.3	99.5	99.4	96.4	96.3	95.8	97	96.5	96.6	98.9	96.8	98.9	99.1	99.7	99.2	99.7	99.5	99.3	99.5	99.7	97.9	99.1	96.6	96.5
HQ693303.1	96.3	95.7	97.1	97.1	96	96	99.2	99.1	99.3	98.7	98.1	98.8	98.9	99.2	96.3	96.8	99	96.4	99.2	99.4	99.4	96.4		96.2	96.4	99.4	96.3	96.4	99.1	99	96.8	98.4	99.2	99.3	96.7	98.9	96.3	96.4	96.5	96	96.5	96.5	96.3	96.3	96.4	94.7	96.2	99.3	98.9
HQ693304.1	99.7	99	97.3	97.3	99.2	99.2	96.3	96.2	96.3	96	96.8	96	96.2	96.3	95.5	95.6	95.9	99.2	96.3	96.2	96.2	99.4	96.2		99.5	96.1	99.3	99.4	96.2	96.1	95.7	96.8	96.3	96.4	98.7	96.6	99	99.1	99.7	99.1	99.7	99.5	99.3	99.5	99.6	97.8	99.2	96.4	96.3
HQ693305.1	99.6	98.7	97.6	97.6	99.1	99.3	96.5	96.4	96.5	96.2	97.1	96.2	96.4	96.5	95.6	95.7	96.1	99.3	96.5	96.4	96.4	99.5	96.4	99.5		96.3	99.4	99.5	96.4	96.3	95.7	97.1	96.5	96.6	98.8	96.8	99	99	99.8	99.2	99.8	99.4	99.2	99.6	99.7	97.8	99.2	96.6	96.5
HQ693307.1	96.2	95.6	97	97	95.9	95.9	99.4	99.1	99.3	98.9	98	98.9	99.1	99.2	96.3	96.6	99	96.3	99.2	99.2	99.2	96.3	99.4	96.1	96.3		96.4	96.3	99.1	99	96.7	98.4	99.2	99.3	96.6	98.8	96.3	96.3	96.4	95.9	96.4	96.4	96.2	96.2	96.3	94.7	96.1	99.3	98.8
HQ693308.1	99.4	98.7	97.2	97.2	99.1	99.1	96.4	96.3	96.4	96.1	96.9	96.1	96.3	96.4	95.6	95.5	96	99.3	96.4	96.3	96.3	99.5	96.3	99.3	99.4	96.4		99.3	96.3	96.2	95.6	96.9	96.4	96.5	98.8	96.7	98.8	99	99.6	99.1	99.6	99.4	99.2	99.4	99.5	97.8	99	96.5	96.4
HQ693309.1	99.5	98.6	97.5	97.5	99	99.2	96.5	96.4	96.5	96.2	96.8	96.2	96.4	96.5	95.3	95.4	96.1	99.2	96.5	96.4	96.4	99.4	96.4	99.4	99.5	96.3	99.3		96.4	96.3	95.5	96.8	96.5	96.6	98.9	96.8	99.1	98.9	99.7	99.1	99.7	99.3	99.1	99.5	99.6	97.7	99.3	96.6	96.3
HQ693310.1	96.3	95.7	97.2	97.2	96	96.2	98.9	99.4	99.3	98.8	98.1	98.8	99	99.5	96.5	96.6	99.1	96.4	99.5	99.2	99.2	96.4	99.1	96.2	96.4	99.1	96.3	96.4		99.3	96.8	98.5	99.5	99.6	96.5	98.9	96.3	96.4	96.5	96	96.5	96.5	96.3	96.3	96.4	94.7	96.2	99.4	98.9
HQ693311.1	96.2	95.6	97.1	97.1	95.9	96.1	98.8	99.5	99.2	98.7	98	98.8	98.9	99.6	96.4	96.3	99	96.3	99.6	99.1	99.1	96.3	99	96.1	96.3	99	96.2	96.3	99.3		96.7	98.4	99.6	99.7	96.6	98.8	96.4	96.3	96.4	95.9	96.4	96.4	96.2	96.2	96.3	94.6	96.1	99.5	99
HQ693312.1	95.7	95	96.5	96.5	95.3	95.4	96.5	96.6	96.9	96.2	98.1	96.4	96.4	96.7	99	99	97	95.5	96.9	96.8	96.8	95.8	96.8	95.7	95.7	96.7	95.6	95.5	96.8	96.7		97.8	96.7	96.8	95.6	96.9	95.5	95.6	95.7	95.3	95.7	95.9	95.9	95.6	95.7	94.2	95.5	96.8	96.8
HQ693313.1	96.9	96.2	97.6	97.6	96.6	96.7	98.2	98.5	98.6	97.9	99.4	97.9	98.1	98.6	97.3	97.5	98.2	96.8	98.6	98.5	98.5	97	98.4	96.8	97.1	98.4	96.9	96.8	98.5	98.4	97.8		98.6	98.6	96.9	98.5	96.7	96.9	97.1	96.6	97.1	97.1	96.9	96.9	97	95.3	96.8	98.6	98.6
HQ693314.1	96.4	95.7	97.3	97.3	96.1	96.3	99	99.7	99.4	98.9	98.2	98.9	99.1	99.8	96.4	96.5	99.2	96.5	99.8	99.3	99.3	96.5	99.2	96.3	96.5	99.2	96.4	96.5	99.5	99.6	96.7	98.6		99.9	96.8	99	96.4	96.5	96.6	96.1	96.6	96.6	96.4	96.4	96.5	94.8	96.3	99.7	99.2
HQ693315.1	96.5	95.8	97.4	97.4	96.2	96.4	99.1	99.8	99.5	99	98.3	99	99.2	99.9	96.5	96.6	99.3	96.6	99.9	99.4	99.4	96.6	99.3	96.4	96.6	99.3	96.5	96.6	99.6	99.7	96.8	98.6	99.9		96.9	99.1	96.5	96.6	96.7	96.2	96.7	96.7	96.5	96.5	96.6	94.9	96.4	99.8	99.3
HQ693316.1	98.8	98.2	97.4	97.4	98.6	98.6	96.6	96.7	96.8	96.3	96.9	96.5	96.5	96.8	95.4	95.5	96.4	98.7	96.8	96.7	96.7	98.9	96.7	98.7	98.8	96.6	98.8	98.9	96.5	96.6	95.6	96.9	96.8	96.9		97.1	98.8	98.6	99	98.6	99	99	98.8	98.8	98.9	97.2	98.6	96.9	96.6
HQ693317.1	96.7	96	97.2	97.2	96.4	96.6	98.8	98.9	99	98.6	98.3	98.7	98.9	99	96.7	96.7	98.8	96.6	99	98.9	98.9	96.8	98.9	96.6	96.8	98.8	96.7	96.8	98.9	98.8	96.9	98.5	99	99.1	97.1		96.7	96.7	96.9	96.4	96.9	96.9	96.7	96.7	96.8	95.1	96.6	99.1	98.8
HQ693318.1	99.1	98.2	97.4	97.4	98.6	98.7	96.2	96.3	96.4	96.1	96.7	96.1	96.3	96.4	95.5	95.4	96	98.7	96.4	96.3	96.3	98.9	96.3	99	99	96.3	98.8	99.1	96.3	96.4	95.5	96.7	96.4	96.5	98.8	96.7		98.6	99.2	98.6	99.2	99.1	98.9	99	99.1	97.6	98.8	96.5	96.2
HQ693319.1	99	98.6	97.3	97.3	98.9	98.7	96.3	96.4	96.5	96.2	96.9	96.2	96.4	96.5	95.4	95.5	96.1	99	96.5	96.4	96.4	99.1	96.4	99.1	99	96.3	99	98.9	96.4	96.3	95.6	96.9	96.5	96.6	98.6	96.7	98.6		99.2	98.7	99.2	99	98.8	99	99.1	97.4	98.7	96.6	96.5
HQ693320.1	99.8	98.9	97.6	97.6	99.3	99.5	96.6	96.5	96.6	96.3	97.1	96.3	96.5	96.6	95.6	95.7	96.2	99.5	96.6	96.5	96.5	99.7	96.5	99.7	99.8	96.4	99.6	99.7	96.5	96.4	95.7	97.1	96.6	96.7	99	96.9	99.2	99.2		99.4	100	99.6	99.4	99.8	99.9	98	99.4	96.7	96.6
HQ693321.1	99.2	98.5	97.2	97.2	98.8	98.9	96.1	96	96.1	95.8	96.6	95.8	96	96.1	95.1	95.2	95.7	99	96.1	96	96	99.2	96	99.1	99.2	95.9	99.1	99.1	96	95.9	95.3	96.6	96.1	96.2	98.6	96.4	98.6	98.7	99.4		99.4	99.1	98.9	99.2	99.3	97.5	98.8	96.2	96.1
HQ693322.1	99.8	98.9	97.6	97.6	99.3	99.5	96.6	96.5	96.6	96.3	97.1	96.3	96.5	96.6	95.6	95.7	96.2	99.5	96.6	96.5	96.5	99.7	96.5	99.7	99.8	96.4	99.6	99.7	96.5	96.4	95.7	97.1	96.6	96.7	99	96.9	99.2	99.2	100	99.4		99.6	99.4	99.8	99.9	98	99.4	96.7	96.6
HQ693323.1	99.6	98.7	97.4	97.4	99.1	99.1	96.6	96.5	96.6	96.3	97.1	96.3	96.5	96.6	95.7	95.8	96.2	99.3	96.6	96.5	96.5	99.5	96.5	99.5	99.4	96.4	99.4	99.3	96.5	96.4	95.9	97.1	96.6	96.7	99	96.9	99.1	99	99.6	99.1	99.6		99.8	99.4	99.5	97.9	99.2	96.7	96.6
HQ693324.1	99.4	98.6	97.2	97.2	98.9	98.9	96.4	96.3	96.4	96.1	96.9	96.1	96.3	96.4	95.7	95.8	96	99.1	96.4	96.3	96.3	99.3	96.3	99.3	99.2	96.2	99.2	99.1	96.3	96.2	95.9	96.9	96.4	96.5	98.8	96.7	98.9	98.8	99.4	98.9	99.4	99.8		99.2	99.3	97.8	99	96.5	96.4
HQ693325.1	99.6	98.7	97.6	97.6	99.1	99.3	96.4	96.3	96.4	96.1	96.9	96.1	96.3	96.4	95.4	95.5	96	99.3	96.4	96.3	96.3	99.5	96.3	99.5	99.6	96.2	99.4	99.5	96.3	96.2	95.6	96.9	96.4	96.5	98.8	96.7	99	99	99.8	99.2	99.8	99.4	99.2		99.7	97.8	99.2	96.5	96.4
HQ693326.1	99.7	98.8	97.6	97.6	99.2	99.4	96.5	96.4	96.5	96.2	97.1	96.2	96.4	96.5	95.6	95.7	96.1	99.4	96.6	96.4	96.4	99.7	96.4	99.6	99.7	96.3	99.5	99.6	96.4	96.3	95.7	97	96.5	96.6	98.9	96.8	99.1	99.1	99.9	99.3	99.9	99.5	99.3	99.7		97.9	99.3	96.6	96.5
HQ693327.1	97.9	97.3	95.6	95.6	97.5	97.5	94.8	94.7	94.8	94.6	95.3	94.5	94.7	94.8	94	94.1	94.4	97.7	94.8	94.7	94.7	97.9	94.7	97.8	97.8	94.7	97.8	97.7	94.7	94.6	94.2	95.3	94.8	94.9	97.2	95.1	97.6	97.4	98	97.5	98	97.9	97.8	97.8	97.9		97.4	94.9	94.8
HQ693328.1	99.2	98.5	97.3	97.3	98.8	98.9	96.3	96.2	96.3	95.9	96.8	96	96.2	96.3	95.3	95.6	95.9	98.9	96.3	96.2	96.2	99.1	96.2	99.2	99.2	96.1	99	99.3	96.2	96.1	95.5	96.8	96.3	96.4	98.6	96.6	98.8	98.7	99.4	98.8	99.4	99.2	99	99.2	99.3	97.4		96.4	96.3
HQ693329.1	96.5	95.8	97.4	97.4	96.2	96.4	99.1	99.6	99.5	99	98.3	99	99.2	99.7	96.5	96.6	99.3	96.6	99.7	99.4	99.4	96.6	99.3	96.4	96.6	99.3	96.5	96.6	99.4	99.5	96.8	98.6	99.7	99.8	96.9	99.1	96.5	96.6	96.7	96.2	96.7	96.7	96.5	96.5	96.6	94.9	96.4		99.3
HQ693330.1	96.4	95.7	97.1	97.1	96.1	96.3	98.6	99.1	99	98.6	98.4	98.7	98.7	99.2	96.4	96.6	98.8	96.5	99.2	98.9	98.9	96.5	98.9	96.3	96.5	98.8	96.4	96.3	98.9	99	96.8	98.6	99.2	99.3	96.6	98.8	96.2	96.5	96.6	96.1	96.6	96.6	96.4	96.4	96.5	94.8	96.3	99.3
HQ693331.1	96.5	95.8	97.4	97.4	96.2	96.4	98.9	99.4	99.5	98.8	98.3	99	99	99.5	96.3	96.5	99.1	96.6	99.5	99.2	99.2	96.6	99.2	96.4	96.6	99.1	96.5	96.6	99.2	99.3	96.7	98.5	99.5	99.6	96.9	99.1	96.5	96.6	96.7	96.2	96.7	96.7	96.5	96.5	96.6	94.9	96.4	99.6	99.3
HQ693332.1	96	95.4	97.2	97.2	95.7	95.8	99	98.8	99.1	98.6	98	98.8	98.8	98.9	96.3	96.4	98.7	96.1	98.9	99	99	96.1	99	95.9	96.1	99.2	96	96.1	98.8	98.7	96.7	98.4	98.9	99	96.4	98.7	96	96.1	96.2	95.7	96.2	96.2	96	96	96.1	94.4	95.9	99	98.6
HQ693333.1	95.5	94.7	95.7	95.7	95	95.1	95.2	95.5	95.7	95.2	96.5	95	95.2	95.6	97	97.1	95.6	95.2	95.7	95.7	95.7	95.6	95.4	95.4	95.5	95.5	95.4	95.2	95.7	95.4	97.4	96.3	95.6	95.7	95.3	95.6	95.2	95.2	95.5	95	95.5	95.7	95.7	95.3	95.5	93.9	95.3	95.6	95.5
HQ693334.1	96.1	95.5	96.9	96.9	95.8	95.9	98.9	98.9	99.2	98.7	97.9	98.6	98.7	99	96.2	96.3	98.8	96.2	99	99.1	99.1	96.2	99.1	96	96.2	99.1	96.1	96.2	98.9	98.8	96.6	98.3	99	99.1	96.7	98.6	96.1	96.2	96.3	95.8	96.3	96.3	96.1	96.1	96.2	94.5	95.9	99.1	98.6
HQ693335.1	95.4	94.5	95.7	95.7	94.9	95	96.5	96.5	96.8	96.1	96.7	96.1	96.5	96.6	96.9	96.8	96.5	95.1	96.8	96.7	96.7	95.5	96.5	95.3	95.3	96.5	95.2	95.1	96.7	96.4	97.1	96.5	96.6	96.7	95.4	96.6	95.1	95.2	95.4	94.9	95.4	95.6	95.4	95.2	95.4	93.8	95.1	96.7	96.4
HQ693336.1	95	94.1	95.4	95.4	94.5	94.6	96.1	96.1	96.4	95.9	96.3	95.7	96.1	96.2	96.7	96.8	96.1	94.7	96.4	96.3	96.3	95.1	96.1	94.9	94.9	96.1	94.8	94.7	96.3	96	96.9	96.1	96.2	96.3	95	96.4	94.7	94.8	95	94.5	95	95.2	95	94.8	95	93.5	94.7	96.3	96
HQ693337.1	94.8	94.1	95.2	95.2	94.5	94.4	95.9	95.9	96.2	95.6	96.1	95.6	95.9	96	96.3	96.2	95.9	94.5	96.2	96.1	96.1	94.9	95.9	94.7	94.7	95.9	94.6	94.5	96.1	95.8	96.5	95.9	96	96.1	94.8	96.2	94.5	94.6	94.8	94.3	94.8	95	94.8	94.6	94.8	93.2	94.5	96.1	95.8
HQ693338.1	95.2	94.3	95.6	95.6	94.7	94.8	96.3	96.3	96.6	95.9	96.5	95.9	96.3	96.4	96.7	96.6	96.3	94.9	96.6	96.5	96.5	95.3	96.3	95.1	95.1	96.3	95	94.9	96.5	96.2	96.9	96.3	96.4	96.5	95.2	96.6	94.9	95	95.2	94.7	95.2	95.4	95.2	95	95.2	93.6	94.9	96.5	96.2
HQ693339.1	95.4	94.5	95.7	95.7	94.9	95	96.5	96.5	96.8	96.1	96.7	96.1	96.5	96.6	96.7	96.6	96.5	95.1	96.8	96.7	96.7	95.5	96.5	95.3	95.3	96.5	95.2	95.1	96.7	96.4	96.9	96.5	96.6	96.7	95.4	96.8	95.1	95.2	95.4	94.9	95.4	95.6	95.4	95.2	95.4	93.8	95.1	96.7	96.4
HQ693340.1	95.2	94.3	95.5	95.5	94.7	94.8	96.2	96.2	96.5	95.8	96.4	95.8	96.2	96.3	96.6	96.6	96.2	94.9	96.5	96.4	96.4	95.3	96.2	95.1	95.1	96.2	95	94.9	96.4	96.1	96.8	96.2	96.3	96.4	95.2	96.3	94.9	95	95.2	94.7	95.2	95.4	95.2	95	95.2	93.6	94.9	96.4	96.1
HQ693341.1	95	94.1	95.4	95.4	94.5	94.6	96.1	96.1	96.4	95.9	96.3	95.7	96.1	96.2	96.7	96.8	96.1	94.7	96.4	96.3	96.3	95.1	96.1	94.9	94.9	96.1	94.8	94.7	96.3	96	96.9	96.1	96.2	96.3	95	96.4	94.7	94.8	95	94.5	95	95.2	95	94.8	95	93.5	94.7	96.3	96
HQ693342.1	95	94.1	95.4	95.4	94.5	94.6	96.1	96.1	96.6	95.7	96.3	95.7	96.1	96.2	96.5	96.4	96.1	94.7	96.4	96.3	96.3	95.1	96.1	94.9	94.9	96.1	94.8	94.7	96.3	96	96.7	96.1	96.2	96.3	95	96.2	94.7	94.8	95	94.5	95	95.2	95	94.8	95	93.4	94.7	96.3	96
HQ693343.1	95	94.1	95.4	95.4	94.5	94.6	96	96	96.3	95.7	96.3	95.7	96	96.1	96.4	96.5	96	94.7	96.3	96.2	96.2	95.1	96.2	94.9	94.9	96	94.8	94.7	96.2	95.9	96.7	96	96.1	96.2	95	96.4	94.7	94.8	95	94.5	95	95.2	95	94.8	95	93.4	94.7	96.2	96
HQ693344.1	95.1	94.4	95.5	95.5	94.8	94.7	96.2	96.2	96.5	95.8	96.4	95.8	96.2	96.3	96.6	96.5	96.2	94.8	96.5	96.4	96.4	95.2	96.2	95	95	96.2	94.9	94.8	96.4	96.1	96.8	96.2	96.3	96.4	95.1	96.3	94.8	94.9	95.1	94.6	95.1	95.3	95.1	94.9	95.1	93.5	94.8	96.4	96.1
HQ693345.1	94.9	94	95.3	95.3	94.4	94.5	95.7	95.7	96	95.4	96	95.5	95.7	95.8	96.1	96.2	95.7	94.6	96	95.9	95.9	95	95.9	94.8	94.8	95.7	94.7	94.6	95.9	95.8	96.4	95.7	95.8	95.9	95	96.1	94.6	94.7	94.9	94.4	94.9	95.1	94.9	94.7	94.9	93.3	94.6	95.9	95.7
HQ693346.1	95.3	94.4	95.7	95.7	94.8	94.9	96.4	96.4	96.7	96	96.6	96	96.4	96.5	96.8	96.7	96.4	95	96.7	96.6	96.6	95.4	96.4	95.2	95.2	96.4	95.1	95	96.6	96.3	97	96.4	96.5	96.6	95.3	96.5	95	95.1	95.3	94.8	95.3	95.5	95.3	95.1	95.3	93.7	95	96.6	96.3
HQ693347.1	95	94.1	95.4	95.4	94.7	94.6	96.1	96.1	96.4	95.7	96.3	95.7	96.1	96.2	96.5	96.4	96.1	94.7	96.4	96.3	96.3	95.1	96.1	94.9	94.9	96.1	94.8	94.7	96.3	96	96.7	96.1	96.2	96.3	95	96.4	94.7	94.8	95	94.5	95	95.2	95	94.8	95	93.4	94.7	96.3	96
HQ693348.1	95.1	94.2	95.4	95.4	94.6	94.7	96.1	96.1	96.4	95.7	96.3	95.7	96.1	96.2	96.5	96.4	96.1	94.8	96.4	96.3	96.3	95.2	96.1	95	95	96.1	94.9	94.8	96.3	96	96.7	96.1	96.2	96.3	95.1	96.4	94.8	94.8	95.1	94.6	95.1	95.3	95.1	94.9	95.1	93.5	94.8	96.3	96
HQ693349.1	95.5	94.6	95.8	95.8	95	95.1	96.6	96.6	96.9	96.2	96.8	96.2	96.6	96.7	97	96.9	96.6	95.2	96.9	96.8	96.8	95.6	96.6	95.4	95.4	96.6	95.3	95.2	96.8	96.5	97.2	96.6	96.7	96.8	95.5	96.7	95.2	95.3	95.5	95	95.5	95.7	95.5	95.3	95.5	93.9	95.2	96.8	96.5
HQ693350.1	95	94.1	95.2	95.2	94.5	94.6	96.1	96.3	96.6	95.9	96.1	95.9	96.1	96.4	96.3	96.4	96.3	94.7	96.4	96.5	96.5	94.9	96.3	94.9	94.9	96.3	94.8	94.7	96.5	96.2	96.7	96.3	96.4	96.5	95	96.2	94.7	94.8	95	94.5	95	95.2	95	94.8	94.9	93.4	94.7	96.5	96.2
HQ693351.1	95.5	94.6	95.8	95.8	95	95.1	96.5	96.5	96.8	96.1	96.8	96.1	96.5	96.6	97	96.9	96.5	95.2	96.8	96.7	96.7	95.6	96.5	95.4	95.4	96.5	95.3	95.2	96.7	96.4	97.2	96.6	96.6	96.7	95.5	96.8	95.2	95.3	95.5	95	95.5	95.7	95.5	95.3	95.5	93.9	95.2	96.7	96.4
HQ693352.1	95.3	94.4	95.7	95.7	94.8	94.9	96.2	96.2	96.5	95.8	96.4	95.8	96.2	96.3	96.6	96.5	96.2	95	96.5	96.4	96.4	95.4	96.2	95.2	95.2	96.2	95.1	95	96.4	96.1	96.8	96.2	96.3	96.4	95.3	96.5	95	95.1	95.3	94.8	95.3	95.5	95.3	95.1	95.3	93.7	95	96.4	96.1
HQ693353.1	95	94.1	95.6	95.6	94.5	94.6	96.1	96.3	96.6	95.9	96.5	95.9	96.1	96.4	96.5	96.6	96.3	94.7	96.6	96.5	96.5	95.1	96.3	94.9	94.9	96.3	94.8	94.7	96.5	96.2	96.9	96.3	96.4	96.5	95	96.2	94.7	94.8	95	94.5	95	95.2	95	94.8	95	93.4	94.7	96.5	96.2
HQ693354.1	95.1	94.2	95.3	95.3	94.6	94.7	96	96	96.3	95.7	96.2	95.7	96	96.1	96.4	96.3	96	94.8	96.3	96.2	96.2	95.2	96	95	95	96	94.9	94.8	96.2	95.9	96.6	96	96.1	96.2	95.1	96.1	94.8	94.9	95.1	94.6	95.1	95.3	95.1	94.9	95.1	93.5	94.8	96.2	95.9
HQ693355.1	95.1	94.2	95.7	95.7	94.6	94.7	96.2	96.4	96.7	96	96.6	96	96.2	96.5	96.6	96.7	96.4	94.8	96.7	96.6	96.6	95.2	96.4	95	95	96.4	94.9	94.8	96.6	96.3	97	96.4	96.5	96.6	95.1	96.3	94.8	94.9	95.1	94.6	95.1	95.3	95.1	94.9	95.1	93.5	94.8	96.6	96.3
HQ693356.1	95.1	94.2	95.4	95.4	94.6	94.7	96.1	96.1	96.4	95.7	96.3	95.7	96.1	96.2	96.5	96.4	96.1	94.8	96.4	96.3	96.3	95.2	96.1	95	95	96.1	94.9	94.8	96.3	96	96.7	96.1	96.2	96.3	95.1	96.4	94.8	94.8	95.1	94.6	95.1	95.3	95.1	94.9	95.1	93.5	94.8	96.3	96
HQ693357.1	95	94.2	95.3	95.3	94.5	94.6	96	96	96.3	95.7	96.2	95.7	96	96.1	96.6	96.5	96	94.7	96.3	96.2	96.2	95.1	96	94.9	94.9	96	94.8	94.7	96.2	95.9	96.8	96	96.1	96.2	95	96.1	94.7	94.8	95	94.5	95	95.2	95.2	94.8	95	93.5	94.7	96.2	95.9
HQ693358.1	95	94.2	95.7	95.7	94.5	94.6	96.5	96.7	97.2	96.3	96.9	96.3	96.5	96.8	96.7	96.8	96.7	94.7	97	97.1	97.1	95.1	96.7	94.9	94.9	96.7	94.8	94.7	96.9	96.6	97.1	96.7	96.8	96.9	95	96.6	94.7	94.8	95	94.5	95	95.2	95.2	94.8	95	93.5	94.7	96.9	96.6
HQ693359.1	94.9	94.1	95.6	95.6	94.4	94.5	96.4	96.6	97.1	96.2	96.8	96.2	96.4	96.7	96.6	96.7	96.6	94.6	96.9	97	97	95	96.6	94.8	94.8	96.6	94.7	94.6	96.8	96.5	97	96.6	96.7	96.8	94.9	96.5	94.6	94.7	94.9	94.6	94.9	95.1	95.1	94.7	94.9	93.4	94.6	96.8	96.5
HQ693360.1	94.9	94	95.3	95.3	94.4	94.5	96	96	96.3	95.7	96.2	95.7	96	96.1	96.4	96.3	96	94.6	96.3	96.2	96.2	95	96	94.8	94.8	96	94.7	94.6	96.2	95.9	96.6	96	96.1	96.2	94.9	96.3	94.6	94.7	94.9	94.4	94.9	95.1	94.9	94.7	94.9	93.3	94.6	96.2	95.9
HQ693361.1	94.9	94	95.5	95.5	94.4	94.7	96	96.2	96.5	95.8	96.4	95.8	96	96.3	96.4	96.5	96.2	94.6	96.5	96.4	96.4	95	96.2	94.8	94.8	96.2	94.7	94.6	96.4	96.3	96.8	96.2	96.3	96.4	94.9	96.1	94.6	94.7	94.9	94.4	94.9	95.1	94.9	94.7	94.9	93.3	94.6	96.4	96.1
HQ693362.1	96.2	95.6	97	97	95.9	96	98.7	98.7	99.2	98.4	98.1	98.6	98.6	98.8	96.3	96.7	98.6	96.1	98.8	99.1	99.1	96.3	99	96.1	96.3	99	96.2	96.3	98.7	98.6	96.8	98.3	98.8	98.9	96.6	98.8	96.4	96.2	96.4	95.9	96.4	96.4	96.2	96.2	96.3	95	96.1	98.9	98.6
HQ693363.1	96.4	95.7	97.1	97.1	96.1	96.1	99.1	99	99.3	98.6	98	98.6	98.8	99.1	96.3	96.6	98.9	96.4	99.1	99.2	99.2	96.5	99.3	96.3	96.5	99.3	96.4	96.5	99	98.9	96.7	98.4	99.1	99.2	96.8	98.8	96.4	96.6	96.6	96.1	96.6	96.6	96.4	96.4	96.5	94.8	96.3	99.2	98.7
HQ693364.1	94.8	93.9	95.2	95.2	94.3	94.4	95.9	95.9	96.2	95.6	96.1	95.6	95.9	96	96.3	96.2	95.9	94.5	96.2	96.1	96.1	94.9	95.9	94.7	94.7	95.9	94.6	94.5	96.1	96	96.5	95.9	96	96.1	94.8	96.2	94.5	94.6	94.8	94.3	94.8	95	94.8	94.6	94.8	93.2	94.5	96.1	95.8
HQ693365.1	96.3	95.7	97.3	97.3	96	96.1	98.5	98.8	99.1	98.3	98.1	98.5	98.5	98.9	95.9	96	98.6	96.4	98.9	99	99	96.4	98.7	96.2	96.4	98.7	96.3	96.4	98.8	98.7	96.3	98.1	98.9	99	96.7	98.6	96.5	96.4	96.5	96	96.5	96.7	96.5	96.3	96.4	94.9	96.2	99	98.7
HQ693367.1	99.1	98.6	97.1	97.1	98.9	98.8	96.3	96.2	96.3	96	96.8	96	96.2	96.3	95.5	95.6	95.9	99	96.3	96.2	96.2	99.2	96.2	99	99.1	96.3	99.3	99	96.2	96.1	95.7	96.8	96.3	96.4	98.6	96.6	98.6	98.7	99.3	98.8	99.3	99.1	99.1	99.1	99.2	97.6	98.7	96.4	96.3
HQ693368.1	99.5	98.8	97.5	97.5	99.2	99.2	96.7	96.6	96.7	96.4	97.2	96.4	96.6	96.7	95.7	95.7	96.3	99.4	96.7	96.6	96.6	99.6	96.6	99.4	99.5	96.7	99.7	99.4	96.6	96.5	95.8	97.2	96.7	96.8	98.9	97	98.9	99.1	99.7	99.2	99.7	99.5	99.3	99.5	99.6	97.9	99.1	96.8	96.7
HQ693369.1	99.4	98.7	97.4	97.4	99.1	99.1	96.4	96.3	96.4	96.1	97.1	96.1	96.3	96.4	95.6	95.7	96	99.3	96.6	96.3	96.3	99.7	96.3	99.3	99.4	96.2	99.4	99.3	96.3	96.2	95.7	96.9	96.4	96.5	98.8	96.7	98.8	99	99.6	99.2	99.6	99.4	99.2	99.4	99.6	97.8	99	96.5	96.4
HQ693370.1	99.6	98.9	97.4	97.4	99.3	99.3	96.6	96.5	96.6	96.3	97.1	96.3	96.5	96.6	95.6	95.7	96.2	99.5	96.6	96.5	96.5	99.7	96.5	99.5	99.6	96.4	99.6	99.5	96.5	96.4	95.7	97.1	96.6	96.7	99	96.9	99	99.2	99.8	99.3	99.8	99.6	99.4	99.6	99.7	98	99.2	96.7	96.6
HQ693371.1	99.5	98.8	97.3	97.3	99.2	99.2	96.5	96.4	96.5	96.2	97	96.2	96.4	96.5	95.5	95.6	96.1	99.4	96.5	96.4	96.4	99.6	96.4	99.4	99.5	96.3	99.5	99.4	96.4	96.3	95.7	97	96.5	96.6	98.9	96.8	99.1	99.1	99.7	99.2	99.7	99.5	99.3	99.5	99.6	97.9	99.1	96.6	96.5
HQ693372.1	99.3	98.6	97	97	98.9	98.9	96.2	96.1	96.2	95.9	96.7	95.9	96.1	96.2	95.4	95.5	95.8	99.1	96.2	96.1	96.1	99.3	96.1	99.2	99.2	96	99.2	99.1	96.1	96	95.6	96.7	96.2	96.3	98.7	96.5	98.8	98.8	99.4	98.9	99.4	99.3	99.1	99.2	99.3	97.8	98.8	96.3	96.2
HQ693373.1	99.4	98.6	97.3	97.3	99	99	96.7	96.6	96.7	96.4	97.2	96.4	96.6	96.7	95.7	95.8	96.3	99.2	96.7	96.6	96.6	99.4	96.6	99.3	99.3	96.5	99.3	99.2	96.6	96.5	95.9	97.2	96.7	96.8	98.9	97	99	98.9	99.5	99	99.5	99.6	99.4	99.3	99.4	97.8	99.1	96.8	96.7
HQ693374.1	99.5	98.6	97.5	97.5	99	99.2	96.5	96.4	96.5	96	97	96.2	96.4	96.5	95.5	95.6	96.1	99.2	96.5	96.4	96.4	99.4	96.4	99.4	99.5	96.3	99.3	99.6	96.4	96.3	95.7	97	96.5	96.6	98.7	96.8	98.9	98.9	99.7	99.1	99.7	99.3	99.1	99.5	99.6	97.7	99.4	96.6	96.5
HQ693375.1	99.5	98.8	97.5	97.5	99.2	99.2	96.7	96.6	96.7	96.4	97.2	96.4	96.6	96.7	95.7	95.7	96.3	99.4	96.7	96.6	96.6	99.6	96.6	99.4	99.5	96.5	99.5	99.4	96.6	96.5	95.8	97.2	96.7	96.8	99.1	97	99.1	99.1	99.7	99.2	99.7	99.7	99.5	99.5	99.6	97.9	99.3	96.8	96.7
HQ693376.1	99.5	98.8	97.3	97.3	99.2	99.2	96.5	96.4	96.5	96.2	97	96.2	96.4	96.5	95.7	95.7	96.1	99.4	96.5	96.4	96.4	99.6	96.4	99.4	99.5	96.3	99.5	99.4	96.4	96.3	95.8	97	96.5	96.6	98.9	96.8	98.9	99.1	99.7	99.2	99.7	99.5	99.3	99.5	99.6	97.9	99.1	96.6	96.5
HQ693377.1	98.9	98.5	96.9	96.9	98.8	98.6	96.1	96	96.1	95.8	96.6	95.8	96	96.1	95.1	95.2	95.7	98.8	96.1	96	96	99	96	98.8	98.9	96.1	99.1	98.8	96	95.9	95.3	96.6	96.1	96.2	98.4	96.4	98.4	98.6	99.1	98.6	99.1	98.9	98.7	98.9	99	97.3	98.6	96.2	96.1
HQ693378.1	99.4	98.7	97.2	97.2	99.1	99.1	96.4	96.3	96.4	96.1	96.9	96.1	96.3	96.4	95.6	95.7	96	99.3	96.4	96.3	96.3	99.5	96.3	99.3	99.4	96.2	99.4	99.3	96.3	96.2	95.7	96.9	96.4	96.5	98.8	96.7	98.8	99	99.6	99.1	99.6	99.4	99.2	99.4	99.5	97.8	99	96.5	96.4
HQ693379.1	99.2	98.5	97.1	97.1	98.8	98.9	96.2	96.1	96.2	95.9	96.6	95.9	96.1	96.2	95.3	95.4	95.8	99.1	96.2	96.1	96.1	99.2	96.1	99.1	99.2	96.2	99.3	99.1	96.1	96	95.5	96.6	96.2	96.3	98.6	96.4	98.6	99.1	99.4	99	99.4	99.1	98.9	99.2	99.3	97.5	98.8	96.3	96.2
HQ693380.1	99.1	98.3	97.2	97.2	98.6	98.8	96.4	96.1	96.2	95.9	96.7	95.9	96.1	96.2	95.2	95.5	95.8	98.8	96.2	96.1	96.1	99	96.1	99	99.1	96	99	99	96.1	96	95.4	96.7	96.2	96.3	98.6	96.5	98.7	98.6	99.3	98.7	99.3	99.1	98.9	99.1	99.2	97.3	98.9	96.3	96.2
HQ693381.1	99.5	98.8	97.5	97.5	99.2	99.2	96.7	96.6	96.7	96.4	97.2	96.4	96.6	96.7	95.7	95.7	96.3	99.4	96.7	96.6	96.6	99.6	96.6	99.4	99.5	96.5	99.5	99.4	96.6	96.5	95.8	97.2	96.7	96.8	98.9	97	98.9	99.1	99.7	99.2	99.7	99.5	99.3	99.5	99.6	97.9	99.1	96.8	96.7
HQ693382.1	99.3	98.6	97.5	97.5	99	99	96.9	96.8	96.9	96.4	97.2	96.4	96.8	96.9	95.8	95.8	96.5	99.2	96.9	96.8	96.8	99.4	96.7	99.2	99.3	96.7	99.3	99.2	96.8	96.7	95.9	97.4	96.9	97	98.9	97	98.9	98.9	99.5	99	99.5	99.5	99.3	99.3	99.4	97.7	99.2	97	96.7
HQ693383.1	99.6	98.7	97.6	97.6	99.1	99.3	96.5	96.4	96.5	96.2	97.1	96.2	96.4	96.5	95.6	95.7	96.1	99.3	96.5	96.4	96.4	99.5	96.4	99.5	99.8	96.3	99.4	99.7	96.4	96.3	95.7	97.1	96.5	96.6	98.8	96.8	99	99	99.8	99.2	99.8	99.4	99.2	99.6	99.7	97.8	99.4	96.6	96.5
HQ693384.1	99.3	98.5	97	97	98.8	98.9	96.1	96	96.1	95.8	96.6	95.8	96	96.1	95.2	95.3	95.7	99	96.1	96	96	99.2	96	99.2	99.2	95.9	99.1	99.1	96	95.9	95.4	96.6	96.1	96.2	98.6	96.4	98.8	98.7	99.4	98.9	99.4	99.2	99	99.2	99.3	97.7	98.8	96.2	96.1
HQ693385.1	99.5	98.6	97.5	97.5	99	99.2	96.5	96.4	96.5	96.2	97	96.2	96.4	96.5	95.5	95.6	96.1	99.2	96.5	96.4	96.4	99.4	96.4	99.4	99.5	96.3	99.3	99.4	96.4	96.3	95.7	97	96.5	96.6	98.7	96.8	98.9	98.9	99.7	99.1	99.7	99.3	99.1	99.5	99.6	97.7	99.1	96.6	96.5
HQ693386.1	99.3	98.6	97.3	97.3	99	99	96.7	96.6	96.7	96.4	97	96.4	96.6	96.7	95.5	95.6	96.3	99.2	96.7	96.6	96.6	99.4	96.6	99.2	99.3	96.5	99.3	99.4	96.6	96.5	95.7	97	96.7	96.8	98.9	97	98.9	98.9	99.5	99	99.5	99.3	99.1	99.3	99.4	97.7	98.9	96.8	96.5
HQ693387.1	98.6	98.3	96.3	96.3	98.6	98.3	95.6	95.5	95.6	95.3	96	95.3	95.5	95.6	94.5	94.6	95.2	98.5	95.6	95.5	95.5	98.6	95.5	98.6	98.6	95.4	98.6	98.5	95.5	95.4	94.7	96	95.6	95.7	98	95.8	98.2	98.4	98.7	98.5	98.7	98.6	98.4	98.6	98.6	96.9	98.3	95.7	95.6
HQ693388.1	95.5	94.7	96.2	96.2	95	95.1	96.3	96.3	96.5	96.1	97.6	95.9	96.3	96.4	98.5	98.7	96.7	95.2	96.6	96.4	96.4	95.6	96.5	95.4	95.5	96.5	95.3	95.2	96.5	96.2	99	97.4	96.4	96.5	95.3	96.5	95.2	95.3	95.5	95	95.5	95.7	95.7	95.3	95.5	94.1	95.2	96.5	96.4
HQ693389.1	99.6	98.8	97.3	97.3	99.2	99.2	96.5	96.4	96.5	96.2	97	96.2	96.4	96.5	95.6	95.7	96.1	99.4	96.5	96.4	96.4	99.6	96.4	99.5	99.5	96.4	99.6	99.4	96.4	96.3	95.7	97	96.5	96.6	98.9	96.8	99.1	99.1	99.7	99.2	99.7	99.6	99.4	99.5	99.6	98.1	99.1	96.6	96.5
HQ693390.1	99.5	98.7	97.4	97.4	99.1	99.1	96.6	96.5	96.6	96.3	97.1	96.3	96.5	96.6	95.8	95.7	96.2	99.3	96.6	96.5	96.5	99.5	96.5	99.4	99.4	96.4	99.4	99.3	96.5	96.4	95.8	97.1	96.6	96.7	99	96.9	99.2	99	99.6	99.1	99.6	99.7	99.5	99.4	99.5	98	99.2	96.7	96.6
HQ693391.1	99.2	98.4	97	97	98.7	98.9	96	95.9	96	95.7	96.7	95.7	95.9	96	95.1	95.3	95.7	98.9	96	96	96	99.1	95.9	99.1	99.2	95.8	99	99.1	95.9	95.8	95.4	96.5	96	96.1	98.5	96.3	98.6	98.6	99.4	98.8	99.4	99	98.8	99.2	99.3	97.4	98.8	96.1	96
HQ693392.1	99.2	98.7	97	97	99.1	98.9	96.2	96.1	96.2	95.9	96.7	95.9	96.1	96.2	95.2	95.3	95.8	99.1	96.2	96.1	96.1	99.3	96.1	99.3	99.2	96	99.2	99.1	96.1	96	95.4	96.7	96.2	96.3	98.6	96.5	98.8	99	99.4	98.9	99.4	99.2	99	99.2	99.3	97.6	98.9	96.3	96.2
HQ693393.1	99	98.5	97.1	97.1	98.8	98.7	96	96.1	96.2	95.9	96.6	95.9	96.1	96.2	95.1	95.2	95.8	98.9	96.2	96.1	96.1	99	96.1	98.9	99	96	98.9	98.9	96.3	96	95.3	96.6	96.2	96.3	98.6	96.4	98.6	98.9	99.2	98.8	99.2	98.9	98.7	99	99.1	97.3	98.6	96.3	96.2
HQ693394.1	95.1	94.4	95	95	94.9	94.7	94.1	94.5	94.6	94.2	94.9	94.4	94.3	94.4	94.8	95	94.2	94.9	94.6	94.5	94.5	95.2	94.3	95	95.3	94.3	95	94.8	94.5	94.2	95.3	94.8	94.4	94.5	94.7	94.3	94.9	95	95.1	95	95.1	95.3	95.3	94.9	95.1	93.9	94.7	94.4	94.3
HQ693395.1	95.2	94.5	94.9	94.9	95	94.8	94.3	94.7	94.8	94.4	94.8	94.4	94.5	94.6	94.9	95	94.4	95	94.8	94.7	94.7	95.3	94.4	95.1	95	94.5	95.1	94.9	94.7	94.4	95.3	94.9	94.6	94.7	94.8	94.3	95	95.1	95.2	95.1	95.2	95.4	95.4	95	95.2	93.8	94.8	94.6	94.3
HQ693396.1	95.3	94.6	95.2	95.2	95.1	94.9	94.3	94.7	94.8	94.4	95.1	94.6	94.5	94.6	95	95.2	94.4	95.1	94.8	94.7	94.7	95.4	94.5	95.2	95.5	94.5	95.2	95	94.7	94.4	95.5	95	94.6	94.7	94.9	94.5	95.1	95.2	95.3	95.2	95.3	95.5	95.5	95.1	95.3	93.9	94.9	94.6	94.5
HQ693397.1	95.3	94.6	95.2	95.2	95.1	94.9	94.3	94.7	94.8	94.4	95.1	94.6	94.5	94.6	95	95.2	94.4	95.1	94.8	94.7	94.7	95.4	94.5	95.2	95.5	94.5	95.2	95	94.7	94.4	95.5	95	94.6	94.7	94.9	94.5	95.1	95.2	95.3	95.2	95.3	95.5	95.5	95.1	95.3	93.9	94.9	94.6	94.5
HQ693398.1	94.6	93.8	94.4	94.4	94.4	94.2	93.7	94.1	94.2	93.8	94.5	94	93.7	94	94	94.2	93.8	94.5	94.2	94.1	94.1	94.7	94	94.5	94.4	93.9	94.5	94.4	94.1	93.8	94.6	94.4	94	94.1	94.4	93.9	94.4	94.5	94.6	94.7	94.6	94.8	94.8	94.4	94.6	93.2	94.2	94	93.9
HQ693399.1	95.1	94.4	94.8	94.8	94.9	94.7	94.2	94.6	94.7	94.3	94.7	94.3	94.4	94.5	94.8	94.9	94.3	94.9	94.7	94.6	94.6	95.2	94.3	95	94.9	94.4	95	94.8	94.6	94.3	95.2	94.8	94.5	94.6	94.7	94.2	94.9	95	95.1	95	95.1	95.3	95.3	94.9	95.1	93.7	94.7	94.5	94.2
HQ693400.1	97.7	97	96.8	96.8	97.4	97.2	96	96.1	96.2	95.7	96.3	95.7	95.9	96.2	95.2	95.4	95.8	97.4	96.4	96.1	96.1	97.8	96.1	97.6	97.5	96	97.5	97.6	96.1	96	95.4	96.3	96.2	96.3	97.7	96.3	97.6	97.3	97.7	97.2	97.7	97.9	97.7	97.5	97.7	96.1	97.3	96.3	96
HQ693401.1	98	97.5	97.3	97.3	97.9	97.7	96.5	96.6	96.7	96.2	96.8	96.2	96.4	96.7	95.5	95.7	96.3	97.9	96.9	96.6	96.6	98.3	96.6	97.9	98	96.5	98	98.1	96.6	96.5	95.7	96.8	96.7	96.8	98.2	96.8	98	97.8	98.2	97.7	98.2	98.2	98	98	98.2	96.3	97.8	96.8	96.5
HQ693402.1	97.9	97.2	97	97	97.6	97.4	96.2	96.3	96.4	95.9	96.5	95.9	96.1	96.4	95.5	95.7	96	97.6	96.6	96.3	96.3	98	96.3	97.8	97.7	96.2	97.7	97.8	96.3	96.2	95.7	96.5	96.4	96.5	97.9	96.5	97.8	97.5	97.9	97.4	97.9	98.1	97.9	97.7	97.9	96.1	97.5	96.5	96.2
HQ693403.1	97.7	97	97.3	97.3	97.4	97.6	97.2	97.5	97.5	97.1	96.8	97.1	97.3	97.6	95.5	95.5	97.2	97.6	97.6	97.4	97.4	97.8	97.3	97.6	97.7	97.2	97.7	97.8	97.3	97.4	95.7	97	97.6	97.7	98.1	97.7	97.7	97.7	97.9	97.4	97.9	97.9	97.7	97.7	97.8	96	97.5	97.7	97.4
HQ693404.1	97.9	97.2	97	97	97.6	97.4	96.2	96.3	96.4	95.9	96.5	95.9	96.1	96.4	95.4	95.6	96	97.6	96.6	96.3	96.3	98	96.3	97.8	97.7	96.2	97.7	97.8	96.3	96.2	95.6	96.5	96.5	96.5	97.9	96.5	97.8	97.5	97.9	97.4	97.9	98.1	97.9	97.7	97.9	96.1	97.5	96.5	96.2
HQ693405.1	98.1	97.4	97.2	97.2	97.8	97.6	96.4	96.5	96.6	96.1	96.7	96.1	96.3	96.6	95.6	95.7	96.2	97.8	96.8	96.5	96.5	98.2	96.5	98	97.9	96.4	97.9	98	96.5	96.4	95.7	96.7	96.6	96.7	98.1	96.7	98	97.7	98.1	97.6	98.1	98.3	98.1	97.9	98.1	96.3	97.7	96.7	96.4
HQ693406.1	97.8	97.1	96.9	96.9	97.5	97.3	96.1	96.2	96.3	95.8	96.4	95.8	96	96.3	95.3	95.5	95.9	97.5	96.5	96.2	96.2	97.9	96.2	97.7	97.6	96.1	97.6	97.7	96.2	96.1	95.5	96.4	96.3	96.4	97.8	96.4	97.9	97.4	97.8	97.3	97.8	98	97.8	97.6	97.8	96	97.4	96.4	96.1
HQ693407.1	97.8	97.1	96.9	96.9	97.5	97.3	96.1	96.2	96.3	95.8	96.4	95.8	96	96.3	95.3	95.5	95.9	97.5	96.5	96.2	96.2	97.9	96.2	97.7	97.6	96.1	97.6	97.7	96.2	96.1	95.5	96.4	96.3	96.4	97.8	96.4	97.9	97.4	97.8	97.3	97.8	98	97.8	97.6	97.8	96	97.4	96.4	96.1
HQ693408.1	98	97.3	96.9	96.9	97.7	97.5	96.3	96.4	96.5	96	96.4	96	96.2	96.5	95.5	95.5	96.1	97.7	96.5	96.4	96.4	97.9	96.4	97.9	97.8	96.3	97.8	97.9	96.4	96.5	95.5	96.6	96.5	96.6	98	96.6	98.1	97.6	98	97.5	98	98.2	98	97.8	97.9	96.2	97.6	96.6	96.3
HQ693409.1	98	97.3	96.9	96.9	97.7	97.5	96.3	96.4	96.5	96	96.4	96	96.2	96.5	95.5	95.5	96.1	97.7	96.5	96.4	96.4	97.9	96.4	97.9	97.8	96.3	97.8	97.9	96.4	96.5	95.5	96.6	96.5	96.6	98	96.6	98.1	97.6	98	97.5	98	98.2	98	97.8	97.9	96.2	97.6	96.6	96.3
HQ693410.1	98	97.3	96.9	96.9	97.7	97.5	96.3	96.4	96.5	96	96.4	96	96.2	96.5	95.5	95.5	96.1	97.7	96.5	96.4	96.4	97.9	96.4	97.9	97.8	96.3	97.8	97.9	96.4	96.5	95.5	96.6	96.5	96.6	98	96.6	98.1	97.6	98	97.5	98	98.2	98	97.8	97.9	96.2	97.6	96.6	96.3
HQ693411.1	98.1	97.4	97.2	97.2	97.8	97.8	96.6	96.7	96.8	96.5	96.7	96.3	96.5	96.8	95.4	95.5	96.4	98	96.8	96.7	96.7	98.2	96.7	98	98.1	96.6	98.1	98.2	96.7	96.6	95.6	96.9	96.8	96.9	98.3	96.9	98.1	98.1	98.3	97.8	98.3	98.3	98.1	98.1	98.2	96.4	97.9	96.9	96.6
HQ693412.1	97.5	96.8	96.9	96.9	97.2	97.4	96.2	96.5	96.5	96.1	96.6	96.1	96.3	96.6	95.5	95.4	96.2	97.4	96.8	96.4	96.4	97.8	96.3	97.4	97.5	96.2	97.5	97.6	96.5	96.6	95.5	96.6	96.6	96.7	97.7	96.7	97.7	97.3	97.7	97.2	97.7	97.7	97.5	97.5	97.7	95.8	97.4	96.9	96.4
HQ693413.1	97.6	96.9	96.8	96.8	97.5	97.5	95.9	96	96	95.7	96.5	95.7	95.8	96.1	95.2	95.4	95.7	97.5	96.3	95.9	95.9	97.9	95.8	97.5	97.6	95.7	97.6	97.5	96	95.9	95.4	96.5	96.1	96.2	97.6	96.4	97.6	97.4	97.8	97.5	97.8	97.8	97.6	97.6	97.8	95.9	97.4	96.2	96.1
HQ693414.1	98	97.5	97.3	97.3	97.9	97.7	96.5	96.6	96.7	96.2	96.8	96.2	96.4	96.7	95.5	95.7	96.3	97.9	96.9	96.6	96.6	98.3	96.6	97.9	98	96.5	98	98.1	96.6	96.5	95.7	96.8	96.7	96.8	98.2	96.8	98	97.8	98.2	97.7	98.2	98.2	98	98	98.2	96.3	97.8	96.8	96.5
HQ693415.1	98.2	97.7	97.4	97.4	98.1	97.9	96.7	96.8	96.9	96.4	96.9	96.4	96.6	96.9	95.6	95.7	96.5	98.1	97	96.8	96.8	98.4	96.8	98.1	98.2	96.7	98.2	98.3	96.8	96.7	95.7	97	96.9	97	98.4	97	98.2	98	98.4	97.9	98.4	98.4	98.2	98.2	98.4	96.5	98	97	96.7
HQ693416.1	94.5	93.7	95.2	95.2	94	94.3	96	96.2	96.7	95.8	96.4	95.8	96	96.3	96.2	96.3	96.2	94.2	96.5	96.6	96.6	94.6	96.2	94.4	94.4	96.2	94.3	94.2	96.4	96.1	96.6	96.2	96.3	96.4	94.5	96.1	94.2	94.3	94.5	94	94.5	94.7	94.7	94.3	94.5	93	94.2	96.4	96.1
HQ693417.1	97.7	97	97.1	97.1	97.4	97.6	96.4	96.5	96.5	96.1	96.6	96.1	96.3	96.6	95.3	95.5	96.2	97.6	96.8	96.4	96.4	98	96.3	97.6	97.7	96.2	97.7	97.8	96.5	96.4	95.5	96.6	96.6	96.7	97.9	96.7	97.7	97.5	97.9	97.4	97.9	97.9	97.7	97.7	97.9	96	97.5	96.7	96.4
HQ693418.1	98.2	97.4	97.3	97.3	97.8	97.7	96.4	96.5	96.6	96.1	96.7	96.1	96.3	96.6	95.6	95.7	96.2	97.8	96.8	96.5	96.5	98.2	96.5	98.1	98	96.4	97.9	98.1	96.5	96.4	95.7	96.7	96.6	96.7	98.1	96.7	98.1	97.7	98.2	97.8	98.2	98.3	98.1	98	98.2	96.3	97.8	96.7	96.4
HQ693419.1	94.8	94	95.4	95.4	94.3	94.4	96.1	96.3	96.6	95.9	96.3	95.9	96.1	96.4	96.7	96.8	96.3	94.5	96.6	96.5	96.5	94.9	96.3	94.7	94.7	96.3	94.6	94.5	96.5	96.2	97.1	96.3	96.4	96.5	94.8	96.2	94.5	94.6	94.8	94.3	94.8	95	95	94.6	94.8	93.3	94.5	96.5	96.2
HQ693420.1	95.1	94.3	95.3	95.3	94.6	94.7	96.1	96.3	96.8	95.9	96.3	95.9	96.1	96.4	96.6	96.7	96.5	94.8	96.4	96.7	96.7	95	96.3	95	95	96.3	94.9	94.8	96.5	96.2	97	96.3	96.4	96.5	94.7	96.2	94.6	94.9	95.1	94.6	95.1	95.1	95.1	94.9	95	93.6	94.6	96.5	96.2
HQ693421.1	94.7	93.9	95.3	95.3	94.2	94.3	95.8	96	96.3	95.7	96.4	95.7	95.8	96.1	96.6	96.7	96.2	94.4	96.3	96.2	96.2	94.8	96	94.6	94.6	96	94.5	94.5	96.2	95.9	97	96	96.1	96.2	94.7	95.9	94.4	94.5	94.7	94.2	94.7	94.9	94.9	94.5	94.7	93.2	94.5	96.2	95.9
HQ693422.1	97.8	97.1	97.4	97.4	97.5	97.7	96.9	97.2	97.2	96.8	96.9	96.8	97	97.3	95.6	95.6	96.9	97.7	97.5	97.1	97.1	98.1	97	97.7	97.8	96.9	97.8	97.9	97.2	97.1	95.7	96.9	97.3	97.4	98	97.4	97.8	97.6	98	97.5	98	98	97.8	97.8	98	96.1	97.6	97.4	97.1
HQ693423.1	97.3	96.6	96.7	96.7	97	97.2	97	97.3	97.3	96.9	96.6	96.9	97.1	97.4	95.3	95.3	97	97.2	97.4	97.2	97.2	97.4	97.1	97.2	97.3	97	97.3	97.4	97.1	97.2	95.5	96.8	97.4	97.5	97.7	97.5	97.3	97.1	97.5	97	97.5	97.5	97.3	97.3	97.4	95.7	97.1	97.5	97.2
HQ693424.1	97.7	97	97.3	97.3	97.4	97.6	96.8	97.1	97.1	96.7	96.8	96.7	96.9	97.2	95.5	95.5	96.8	97.6	97.4	97	97	98	96.9	97.6	97.7	96.8	97.7	97.8	97.1	97	95.7	96.8	97.2	97.3	97.9	97.3	97.7	97.5	97.9	97.4	97.9	97.9	97.7	97.7	97.9	96	97.5	97.3	97
HQ693425.1	97.9	97.2	97	97	97.6	97.4	96.2	96.3	96.4	95.9	96.5	95.9	96.1	96.4	95.4	95.6	96	97.6	96.6	96.3	96.3	98	96.3	97.8	97.9	96.2	97.7	97.8	96.3	96.2	95.6	96.5	96.4	96.5	97.9	96.5	97.8	97.5	97.9	97.4	97.9	98.1	97.9	97.7	97.9	96.1	97.5	96.5	96.2
HQ693426.1	97.8	97.1	96.9	96.9	97.5	97.3	96.1	96.2	96.3	95.8	96.4	95.8	96	96.3	95.3	95.5	95.9	97.5	96.5	96.2	96.2	97.9	96.2	97.7	97.8	96.1	97.6	97.7	96.2	96.1	95.5	96.4	96.3	96.4	97.8	96.4	97.7	97.4	97.8	97.3	97.8	98	97.8	97.6	97.8	96	97.4	96.4	96.1
HQ693427.1	98	97.3	97.1	97.1	97.7	97.5	96.3	96.4	96.5	96	96.6	96	96.2	96.5	95.7	95.8	96.1	97.7	96.7	96.4	96.4	98.1	96.4	97.9	97.8	96.3	97.8	97.9	96.4	96.3	95.8	96.6	96.5	96.6	98	96.6	97.9	97.6	98	97.5	98	98.2	98	97.8	98	96.3	97.6	96.6	96.3
HQ693428.1	97.3	96.6	96.4	96.4	97	96.8	95.7	95.7	95.8	95.4	95.9	95.4	95.6	95.8	94.8	95	95.5	97	96	95.7	95.7	97.4	95.7	97.2	97.1	95.7	97.1	97.2	95.7	95.7	95	95.9	95.8	95.9	97.3	95.9	97.2	96.9	97.3	96.8	97.3	97.5	97.3	97.1	97.3	95.7	96.9	95.9	95.7
HQ693429.1	97.4	96.5	96.4	96.4	97.1	97.1	95.6	95.7	95.7	95.3	96.1	95.3	95.5	95.8	95.2	95.2	95.6	97.1	96	95.6	95.6	97.5	95.5	97.3	97.2	95.4	97.2	97.1	95.7	95.7	95.4	96.1	95.8	95.9	97.2	96	97.1	97	97.4	97.1	97.4	97.6	97.4	97.2	97.4	95.7	97	95.8	95.7
HQ693430.1	94.9	94.1	95.5	95.5	94.4	94.5	96	96.2	96.5	95.8	96.4	95.8	96	96.3	96.6	96.8	96.2	94.6	96.5	96.4	96.4	95	96.2	94.8	94.8	96.2	94.7	94.6	96.4	96.1	97	96.2	96.3	96.4	94.9	96.1	94.6	94.7	94.9	94.4	94.9	95.1	95.1	94.7	94.9	93.4	94.6	96.4	96.1
HQ693431.1	95	94.2	95.6	95.6	94.5	94.6	96.1	96.3	96.6	95.9	96.5	95.9	96.1	96.4	96.7	96.9	96.3	94.7	96.6	96.5	96.5	95.1	96.3	94.9	94.9	96.3	94.8	94.7	96.5	96.2	97.1	96.3	96.4	96.5	95	96.2	94.7	94.8	95	94.5	95	95.2	95.2	94.8	95	93.5	94.7	96.5	96.2
HQ693432.1	97.5	96.8	97	97	97.2	97.4	96.9	97.3	97.2	96.8	96.5	96.9	97	97.4	95.2	95.2	96.9	97.4	97.4	97.1	97.1	97.6	97	97.4	97.5	96.9	97.5	97.6	97.1	97.2	95.4	96.7	97.4	97.5	97.9	97.4	97.5	97.5	97.7	97.2	97.7	97.7	97.5	97.5	97.6	96	97.3	97.4	97.1
HQ693433.1	97.3	96.5	96.5	96.5	97.1	96.9	95.7	95.8	95.9	95.5	96	95.5	95.7	95.9	94.8	95	95.6	97.1	96.1	95.8	95.8	97.5	95.8	97.2	97.2	95.7	97.2	97.3	95.8	95.7	95	96	95.9	96	97.4	96	97.3	97	97.4	97.1	97.4	97.5	97.3	97.2	97.4	95.7	97	96	95.7
HQ693434.1	97.6	96.9	97.1	97.1	97.3	97.5	97	97.3	97.3	96.9	96.6	97	97.1	97.4	95.3	95.3	97	97.5	97.4	97.2	97.2	97.7	97.1	97.5	97.6	97	97.6	97.7	97.1	97.2	95.5	96.8	97.4	97.5	98	97.5	97.6	97.6	97.8	97.3	97.8	97.8	97.6	97.6	97.7	95.9	97.4	97.5	97.2
HQ693435.1	97.8	97.1	96.9	96.9	97.5	97.3	96.1	96.2	96.3	95.8	96.4	95.8	96	96.3	95.3	95.5	95.9	97.5	96.5	96.2	96.2	97.9	96.2	97.7	97.6	96.1	97.6	97.7	96.2	96.1	95.5	96.4	96.3	96.4	97.8	96.4	97.7	97.4	97.8	97.3	97.8	98	97.8	97.6	97.8	96	97.4	96.4	96.1
HQ693436.1	97.9	97.4	97.2	97.2	97.8	97.6	96.4	96.5	96.6	96.1	96.7	96.1	96.3	96.6	95.4	95.6	96.2	97.8	96.8	96.5	96.5	98.2	96.5	97.8	97.9	96.4	97.9	98	96.5	96.4	95.6	96.7	96.6	96.7	98.1	96.7	97.9	97.7	98.1	97.6	98.1	98.1	97.9	97.9	98.1	96.2	97.7	96.7	96.4
HQ693437.1	95	94.2	95.6	95.6	94.5	94.6	96.1	96.3	96.6	95.9	96.5	95.9	96.1	96.4	96.6	96.7	96.3	94.7	96.6	96.5	96.5	95.1	96.3	94.9	94.9	96.3	94.8	94.7	96.5	96.2	97	96.3	96.4	96.5	95	96.2	94.7	94.8	95	94.5	95	95.2	95.2	94.8	95	93.5	94.7	96.5	96.2
HQ693438.1	95	94.2	95.6	95.6	94.5	94.6	96.3	96.3	96.6	95.9	96.5	95.9	96.1	96.4	96.7	97	96.3	94.7	96.6	96.5	96.5	95.1	96.3	94.9	94.9	96.3	94.8	94.7	96.5	96.2	97.1	96.3	96.4	96.5	95	96.2	94.7	94.8	95	94.5	95	95.2	95.2	94.8	95	93.5	94.7	96.5	96.2
HQ693439.1	97.9	97.2	97	97	97.6	97.4	96.2	96.3	96.4	95.9	96.5	95.9	96.1	96.4	95.4	95.6	96	97.6	96.6	96.3	96.3	98	96.3	97.8	97.7	96.2	97.7	97.8	96.3	96.2	95.6	96.5	96.4	96.5	97.9	96.5	97.8	97.5	97.9	97.4	97.9	98.1	97.9	97.7	97.9	96.1	97.5	96.5	96.2
HQ693440.1	97.9	97.2	97	97	97.6	97.4	96.2	96.3	96.4	95.9	96.5	95.9	96.1	96.4	95.4	95.6	96	97.6	96.6	96.3	96.3	98	96.3	97.8	97.7	96.2	97.7	97.8	96.3	96.2	95.6	96.5	96.4	96.5	97.9	96.5	97.8	97.5	97.9	97.4	97.9	98.1	97.9	97.7	97.9	96.1	97.5	96.5	96.2
HQ693441.1	98.2	97.5	97.3	97.3	97.9	97.7	96.5	96.6	96.7	96.2	96.8	96.2	96.4	96.7	95.7	95.8	96.3	97.9	96.9	96.6	96.6	98.3	96.6	98.1	98	96.5	98	98.1	96.6	96.5	95.8	96.8	96.7	96.8	98.2	96.8	98.1	97.8	98.2	97.7	98.2	98.4	98.2	98	98.2	96.4	97.8	96.8	96.5
HQ693442.1	98.2	97.5	97.3	97.3	97.9	97.7	96.5	96.6	96.7	96.2	96.8	96.2	96.4	96.7	95.7	95.8	96.3	97.9	96.9	96.6	96.6	98.3	96.6	98.1	98	96.5	98	98.1	96.6	96.5	95.8	96.8	96.7	96.8	98.2	96.8	98.1	97.8	98.2	97.7	98.2	98.4	98.2	98	98.2	96.4	97.8	96.8	96.5
HQ693443.1	98.2	97.5	97.3	97.3	97.9	97.7	96.5	96.6	96.7	96.2	96.8	96.2	96.4	96.7	95.7	95.8	96.3	97.9	96.9	96.6	96.6	98.3	96.6	98.1	98	96.5	98	98.1	96.6	96.5	95.8	96.8	96.7	96.8	98.2	96.8	98.1	97.8	98.2	97.7	98.2	98.4	98.2	98	98.2	96.4	97.8	96.8	96.5
HQ693444.1	98.2	97.5	97.3	97.3	97.9	97.7	96.5	96.6	96.7	96.2	96.8	96.2	96.4	96.7	95.7	95.8	96.3	97.9	96.9	96.6	96.6	98.3	96.6	98.1	98	96.5	98	98.1	96.6	96.5	95.8	96.8	96.7	96.8	98.2	96.8	98.1	97.8	98.2	97.7	98.2	98.4	98.2	98	98.2	96.4	97.8	96.8	96.5
HQ693445.1	98.2	97.5	97.3	97.3	97.9	97.7	96.5	96.6	96.7	96.2	96.8	96.2	96.4	96.7	95.7	95.8	96.3	97.9	96.9	96.6	96.6	98.3	96.6	98.1	98	96.5	98	98.1	96.6	96.5	95.8	96.8	96.7	96.8	98.2	96.8	98.1	97.8	98.2	97.7	98.2	98.4	98.2	98	98.2	96.4	97.8	96.8	96.5
HQ693446.1	98.1	97.4	97.1	97.1	97.8	97.6	96.3	96.4	96.5	96	96.6	96.1	96.2	96.5	95.5	95.7	96.1	97.8	96.7	96.4	96.4	98.2	96.4	98	97.9	96.3	97.9	98	96.4	96.3	95.7	96.6	96.5	96.6	98.1	96.6	98	97.7	98.1	97.6	98.1	98.3	98.1	97.9	98.1	96.3	97.7	96.6	96.3
HQ693447.1	97.9	97.3	97	97	97.6	97.4	96.2	96.3	96.4	95.9	96.5	95.9	96.1	96.4	95.6	95.7	96	97.6	96.6	96.3	96.3	98	96.3	97.8	97.7	96.2	97.7	97.8	96.3	96.2	95.7	96.5	96.4	96.5	97.9	96.5	97.8	97.5	97.9	97.4	97.9	98.1	98.1	97.7	97.9	96.2	97.5	96.5	96.2
HQ693448.1	98.2	97.5	97.3	97.3	97.9	97.7	96.5	96.6	96.7	96.2	96.8	96.2	96.4	96.7	95.7	95.8	96.3	97.9	96.9	96.6	96.6	98.3	96.6	98.1	98	96.5	98	98.1	96.6	96.5	95.8	96.8	96.7	96.8	98.2	96.8	98.1	97.8	98.2	97.7	98.2	98.4	98.2	98	98.2	96.4	97.8	96.8	96.5
HQ693449.1	98.1	97.4	97.2	97.2	97.8	97.6	96.4	96.5	96.6	96.1	96.7	96.1	96.3	96.6	95.6	95.7	96.2	97.8	96.8	96.5	96.5	98.2	96.5	98	97.9	96.4	97.9	98	96.5	96.4	95.7	96.7	96.6	96.7	98.1	96.7	98	97.7	98.1	97.6	98.1	98.3	98.1	97.9	98.1	96.3	97.7	96.7	96.4
HQ693450.1	96.2	95.7	97.2	97.2	96	95.9	99.4	99.1	99.3	98.9	98	99.1	99.1	99.2	96.3	96.6	99	96.3	99.2	99.2	99.2	96.3	99.4	96.1	96.3	99.6	96.2	96.3	99.1	99	96.7	98.4	99.2	99.3	96.6	98.8	96.2	96.3	96.4	95.9	96.4	96.4	96.2	96.2	96.3	94.6	96.1	99.3	98.8
HQ693451.1	96.5	95.7	97.1	97.1	96	96	99.3	99.2	99.4	98.8	98.1	98.8	99	99.3	96.8	96.9	99.1	96.4	99.3	99.3	99.3	96.4	99.5	96.4	96.4	99.5	96.3	96.4	99.2	99.1	97	98.5	99.3	99.4	96.7	98.9	96.4	96.4	96.5	96	96.5	96.7	96.5	96.3	96.4	94.8	96.2	99.4	98.9
HQ693452.1	96.2	95.6	97.2	97.2	95.9	95.9	99.4	99.1	99.3	98.9	98	98.9	99.1	99.2	96.3	96.6	99.2	96.3	99.2	99.2	99.2	96.3	99.4	96.1	96.3	99.6	96.2	96.3	99.1	99	96.7	98.4	99.2	99.3	96.6	98.8	96.2	96.3	96.4	95.9	96.4	96.4	96.2	96.2	96.3	94.6	96.1	99.3	98.8
HQ693453.1	96	95.4	96.8	96.8	95.7	95.7	99	98.7	98.9	98.4	97.6	98.4	98.7	98.8	96.1	96.2	98.6	96.1	98.8	98.8	98.8	96.1	99	95.9	96.1	99	96	96.1	98.9	98.6	96.3	98	98.8	98.9	96.4	98.6	96	96.1	96.2	95.7	96.2	96.2	96	96	96.1	94.4	95.9	98.9	98.5
HQ693454.1	94.9	94	95.3	95.3	94.4	94.6	95.9	95.9	96.2	95.6	96.2	95.7	95.9	96	96.3	96.3	95.9	94.6	96.2	96.1	96.1	95	96	94.8	94.8	95.9	94.7	94.6	96.1	95.8	96.7	95.9	96	96.1	94.9	96.3	94.6	94.7	94.9	94.4	94.9	95.1	94.9	94.7	94.9	93.3	94.6	96.1	95.9
HQ693455.1	96.3	95.7	97.1	97.1	96	96	99.3	99.2	99.4	98.9	98.1	98.8	99	99.3	96.4	96.7	99.1	96.4	99.3	99.3	99.3	96.4	99.5	96.2	96.4	99.5	96.3	96.4	99.2	99.1	96.8	98.5	99.3	99.4	96.7	98.9	96.3	96.4	96.5	96	96.5	96.5	96.3	96.3	96.4	94.7	96.2	99.4	98.9
HQ693456.1	96.2	95.6	97	97	95.9	95.9	99.2	99.1	99.3	98.8	98	98.7	98.9	99.2	96.3	96.6	99	96.3	99.2	99.2	99.2	96.3	99.4	96.1	96.3	99.4	96.2	96.3	99.2	99	96.7	98.4	99.2	99.3	96.6	98.8	96.2	96.3	96.4	95.9	96.4	96.4	96.2	96.2	96.3	94.6	96.1	99.3	98.8
HQ693457.1	96.4	95.7	97	97	96.1	96.1	99.3	99	99.2	98.6	98	98.7	99	99.1	96.4	96.7	99.1	96.5	99.1	99.1	99.1	96.5	99.5	96.3	96.5	99.5	96.6	96.5	99	98.9	96.7	98.3	99.1	99.2	96.8	99	96.4	96.5	96.6	96.1	96.6	96.6	96.4	96.4	96.5	94.8	96.3	99.2	98.8
HQ693458.1	96.3	95.7	97.2	97.2	96	96.2	98.9	99.2	99.3	98.8	98.1	99	99	99.3	96.3	96.7	99.1	96.4	99.3	99.4	99.4	96.4	99.4	96.2	96.4	99.1	96.3	96.4	99.2	99.1	96.7	98.3	99.3	99.4	96.7	99.1	96.3	96.4	96.5	96	96.5	96.5	96.3	96.3	96.4	94.7	96.2	99.4	99.1
HQ693459.1	96	95.4	96.8	96.8	95.7	95.7	99.2	99	99.1	98.7	97.8	98.7	98.9	99	96.3	96.4	98.8	96.1	99	99	99	96.1	99.2	95.9	96.1	99.4	96	96.1	98.9	98.8	96.5	98.2	99	99.1	96.4	98.6	96	96.1	96.2	95.7	96.2	96.2	96	96	96.1	94.4	95.9	99.1	98.6
HQ693460.1	96.4	95.7	97	97	96.1	96.1	99.4	98.9	99.1	98.7	98	98.9	99.1	99	96.3	96.5	98.8	96.5	99	99	99	96.5	99.3	96.3	96.5	99.4	96.4	96.5	98.9	98.8	96.6	98.2	99	99.1	96.8	99	96.4	96.5	96.6	96.1	96.6	96.6	96.4	96.4	96.5	94.8	96.3	99.1	98.8
HQ693461.1	96.4	95.7	97	97	96.1	96.2	98.7	98.7	99.2	98.4	98	98.6	98.7	98.8	96.4	96.5	98.6	96.3	98.8	99.1	99.1	96.5	98.8	96.3	96.5	98.8	96.4	96.5	98.7	98.6	96.6	98.2	98.8	98.9	96.8	99	96.6	96.4	96.6	96.1	96.6	96.6	96.4	96.4	96.5	95	96.3	98.9	98.6
HQ693462.1	94.9	94	95.3	95.3	94.4	94.5	96	96	96.3	95.7	96.2	95.7	96	96.1	96.4	96.3	96	94.6	96.3	96.2	96.2	95	96	94.8	94.8	96	94.7	94.6	96.2	95.9	96.6	96	96.1	96.2	94.9	96.3	94.6	94.7	94.9	94.4	94.9	95.1	94.9	94.7	94.9	93.3	94.6	96.2	95.9
HQ693463.1	94.9	94	95.3	95.3	94.4	94.5	96	96	96.3	95.7	96.2	95.7	96	96.1	96.4	96.3	96	94.6	96.3	96.2	96.2	95	96	94.8	94.8	96	94.7	94.6	96.2	95.9	96.6	96	96.1	96.2	94.9	96.3	94.6	94.7	94.9	94.4	94.9	95.1	94.9	94.7	94.9	93.3	94.6	96.2	95.9
HQ693464.1	96.5	95.8	97.1	97.1	96.2	96.3	98.7	98.7	99.1	98.4	98	98.6	98.7	98.8	96.6	96.7	98.6	96.4	98.8	99	99	96.6	98.8	96.4	96.6	98.8	96.5	96.6	98.7	98.6	96.8	98.2	98.8	98.9	96.9	99	96.7	96.5	96.7	96.2	96.7	96.7	96.5	96.5	96.6	95.1	96.4	98.9	98.6
HQ693465.1	96.1	95.5	96.9	96.9	95.8	95.8	99.3	99.1	99.2	98.8	97.9	98.8	99	99.1	96.4	96.5	98.9	96.2	99.1	99.1	99.1	96.2	99.3	96	96.2	99.5	96.1	96.2	99	98.9	96.6	98.3	99.1	99.2	96.5	98.7	96.1	96.2	96.3	95.8	96.3	96.3	96.1	96.1	96.2	94.5	96	99.2	98.7
HQ693466.1	96.1	95.5	96.9	96.9	95.8	95.8	99.3	99	99.2	98.8	97.9	98.8	99	99.1	96.2	96.5	98.9	96.2	99.1	99.1	99.1	96.2	99.3	96	96.2	99.5	96.1	96.2	99	98.9	96.6	98.3	99.1	99.2	96.5	98.7	96.3	96.2	96.3	95.8	96.3	96.3	96.1	96.1	96.2	94.5	96	99.2	98.7
HQ693467.1	95.1	94.3	95.3	95.3	94.6	94.7	96	96	96.3	95.7	96.2	95.7	96	96.1	96.6	96.5	96	94.8	96.3	96.2	96.2	95.2	96	95	95	96	94.9	94.8	96.2	95.9	96.8	96	96.1	96.2	95.1	96.3	94.8	94.9	95.1	94.6	95.1	95.3	95.3	94.9	95.1	93.6	94.8	96.2	95.9
HQ693468.1	96.4	95.7	97.2	97.2	96.1	96.1	99.6	99.1	99.3	98.9	98	98.9	99.3	99.2	96.5	96.6	99	96.5	99.2	99.2	99.2	96.5	99.4	96.3	96.5	99.6	96.4	96.5	99.1	99	96.7	98.4	99.2	99.3	96.8	99	96.4	96.5	96.6	96.1	96.6	96.6	96.4	96.4	96.5	94.8	96.3	99.3	98.8
HQ693469.1	97.8	96.9	96.8	96.8	97.5	97.5	95.9	96	96	95.7	96.5	95.7	95.8	96.1	95.4	95.6	95.7	97.5	96.3	95.9	95.9	97.9	95.8	97.7	97.6	95.7	97.6	97.5	96	95.9	95.6	96.5	96.1	96.2	97.6	96.4	97.5	97.4	97.8	97.5	97.8	98	97.8	97.6	97.8	96	97.4	96.2	96.1
HQ693470.1	94.9	94.1	95.6	95.6	94.4	94.5	96.4	96.6	97.1	96.2	96.8	96.2	96.4	96.7	96.6	96.7	96.6	94.6	96.9	97	97	95	96.6	94.8	94.8	96.6	94.7	94.6	96.8	96.5	97	96.6	96.7	96.8	94.9	96.5	94.6	94.7	94.9	94.4	94.9	95.1	95.1	94.7	94.9	93.4	94.6	96.8	96.5
HQ693471.1	94.8	93.9	95.2	95.2	94.3	94.4	95.9	95.9	96.2	95.6	96.1	95.6	95.9	96	96.3	96.2	95.9	94.5	96.2	96.1	96.1	94.9	95.9	94.7	94.7	95.9	94.6	94.5	96.1	95.8	96.5	95.9	96	96.1	94.8	96.2	94.5	94.6	94.8	94.3	94.8	95	94.8	94.6	94.8	93.2	94.5	96.1	95.8
HQ693472.1	96.4	95.7	97	97	96.1	96.1	99.2	98.9	99.1	98.7	98	98.7	98.9	99	96.3	96.6	98.8	96.3	99	99	99	96.5	99.2	96.3	96.5	99.4	96.4	96.5	98.9	98.8	96.7	98.4	99	99.1	96.8	98.8	96.4	96.6	96.6	96.1	96.6	96.6	96.4	96.4	96.5	94.8	96.3	99.1	98.6
HQ693473.1	96.3	95.7	97.1	97.1	96	96	99.3	99.2	99.4	98.8	98.1	98.8	99	99.3	96.4	96.7	99.1	96.4	99.3	99.3	99.3	96.4	99.5	96.2	96.6	99.5	96.3	96.4	99.2	99.1	96.8	98.5	99.3	99.4	96.7	98.9	96.3	96.4	96.5	96	96.5	96.5	96.3	96.3	96.4	94.7	96.2	99.4	98.9
HQ693474.1	98.1	97.2	99.2	99.2	97.6	97.9	97.2	97.6	97.8	97	98.2	97.2	97.2	97.7	96.4	96.5	97.3	97.8	97.7	97.7	97.7	98	97.5	98	98.3	97.4	97.9	98.2	97.6	97.5	96.8	98.2	97.7	97.8	98.1	97.8	98.1	97.8	98.3	97.7	98.3	98.1	97.9	98.1	98.2	96.2	98	97.8	97.5
MN562648	95.8	95.1	96.4	96.4	95.4	95.5	96.4	96.6	96.9	96.2	97.8	96.2	96.4	96.7	98.6	98.5	97	95.6	96.9	96.8	96.8	95.9	96.6	95.7	95.8	96.6	95.7	95.6	96.8	96.5	99	97.6	96.7	96.8	95.8	96.8	95.6	95.7	95.8	95.4	95.8	96	96	95.7	95.8	94.3	95.6	96.8	96.7
MN562649	95.7	94.9	96.1	96.1	95.2	95.2	96.4	96.2	96.4	95.8	97.5	95.8	96.2	96.3	98	98.3	96.4	95.4	96.5	96.3	96.3	95.7	96.4	95.6	95.7	96.4	95.5	95.6	96.4	96.1	98.4	97.1	96.3	96.4	95.8	96.8	95.6	95.5	95.7	95.2	95.7	95.8	95.8	95.5	95.7	94.1	95.4	96.4	96.1
MN562651	95.5	94.7	96.4	96.4	95	95.1	96.4	96.5	97	96.1	98.1	96.1	96.3	96.6	98.2	98.3	96.9	95.2	96.8	96.9	96.9	95.6	96.6	95.4	95.5	96.6	95.3	95.2	96.7	96.4	98.7	97.7	96.6	96.7	95.5	96.7	95.2	95.3	95.5	95	95.5	95.7	95.7	95.3	95.5	93.9	95.2	96.7	96.6
MN562652	96.3	95.7	97.1	97.1	96	96.1	98.6	98.8	99.3	98.6	98.1	98.7	98.7	98.9	96.3	96.6	98.7	96.2	98.9	99.2	99.2	96.4	98.9	96.2	96.4	98.9	96.3	96.4	98.8	98.8	96.8	98.3	98.9	99	96.7	98.9	96.5	96.3	96.5	96	96.5	96.5	96.3	96.3	96.4	94.9	96.2	99	98.7
MT210148	96.5	95.8	97.3	97.3	96.2	96.3	98.8	99	99.5	98.6	98.3	98.8	98.8	99.1	96.5	96.8	98.9	96.4	99.1	99.4	99.4	96.6	99.1	96.4	96.6	99.1	96.5	96.6	99	98.9	96.9	98.5	99.1	99.2	96.9	99.1	96.7	96.5	96.7	96.2	96.7	96.7	96.5	96.5	96.6	95.1	96.4	99.2	98.9
MT210149	95.8	95.1	95.9	95.9	95.4	95.4	96.5	96.2	96.4	95.8	97.4	95.8	96.2	96.3	98	98.2	96.4	95.6	96.3	96.3	96.3	95.7	96.5	95.7	95.8	96.5	95.7	95.6	96.4	96.1	98.3	97.2	96.3	96.4	95.8	96.6	95.6	95.7	95.8	95.4	95.8	96	96	95.7	95.7	94.3	95.6	96.4	96.3
[truncated: 149 more columns]
