# Supplementary material for: A quick and sensitive diagnostic tool for detection of Maize streak virus
Source: Sci Rep. 2020 Nov 12;10:19633. doi: 10.1038/s41598-020-76612-2 (PMC7661706; doi:10.1038/s41598-020-76612-2)
Supplement: Supplementary file 2 — Supplementary Data 2. [file 41598_2020_76612_MOESM2_ESM.xlsx]

## Sheet: MSV Samples Zambia
A quick and sensitive diagnostic tool for detection of Maize streak virus Mathias Tembo1*, Adedapo O. Adediji2, Sophie Bouvaine3, Patrick C. Chikoti1, Susan E. Seal3 & Gonҫalo Silva3 1Zambia Agriculture Research Institute, Mount Makulu Research Station, P/Bag 7, Lusaka, Zambia. 2Department of Crop Protection and Environmental Biology, Faculty of Agriculture, University of Ibadan, Ibadan, Oyo Stat…
Supplementary data S2. Maize leaf sample NanoDrop DNA concentration and dilutions
Date	Sample Name	Waypoint No.	Nucleic Acid(ng/µL)	A260/A280	A260/A230	A260	A280	Nucleic Acid Factor	Baseline Correction (nm)	Diluted to 10ng/ul (200µl volume)	µl H2O
2019-08-07 12:00:00	blank 2	0	-0.2	-0.62	0.389	-0.004	0.006	50	340	-10000	10200
2019-08-07 12:01:00	MSV 1	1	395.772	2.034	1.562	7.915	3.892	50	340	5.05341	194.947
2019-08-07 12:01:00	MSV 2	3	393.02	2.07	1.776	7.86	3.798	50	340	5.0888	194.911
2019-08-07 12:02:00	MSV 3	5	483.974	2.106	1.822	9.679	4.595	50	340	4.13245	195.868
2019-08-07 12:03:00	MSV 4	9	535.079	2.091	1.94	10.702	5.118	50	340	3.73777	196.262
2019-08-07 12:03:00	MSV 5	13	296.087	1.98	1.506	5.922	2.991	50	340	6.75477	193.245
2019-08-07 12:04:00	MSV 6	15	392.558	1.95	1.549	7.851	4.026	50	340	5.09479	194.905
2019-08-07 12:04:00	MSV 7	18	437.496	2.065	2.011	8.75	4.238	50	340	4.57147	195.429
2019-08-07 12:05:00	MSV 8	19	611.168	1.931	1.414	12.223	6.331	50	340	3.27242	196.728
2019-08-07 12:05:00	MSV 9	20	532.191	1.997	1.772	10.644	5.331	50	340	3.75805	196.242
2019-08-07 12:06:00	MSV 10	24	461.612	2.077	1.965	9.232	4.445	50	340	4.33264	195.667
2019-08-07 12:06:00	MSV 11	25	368.18	2.061	1.589	7.364	3.574	50	340	5.43213	194.568
2019-08-07 12:07:00	MSV 12	27	336.234	2.027	1.898	6.725	3.317	50	340	5.94824	194.052
2019-08-07 12:07:00	MSV 13	28	177.983	1.932	1.388	3.56	1.842	50	340	11.237	188.763
2019-08-07 12:08:00	MSV 14	36	671.986	1.943	1.569	13.44	6.915	50	340	2.97625	197.024
2019-08-07 12:08:00	MSV 15	40	345.974	2.026	1.829	6.919	3.415	50	340	5.78078	194.219
2019-08-07 12:09:00	MSV 16	44	652.928	2.016	1.742	13.059	6.478	50	340	3.06312	196.937
2019-08-07 12:09:00	MSV 17	49	561.782	2.027	1.804	11.236	5.544	50	340	3.5601	196.44
2019-08-07 12:10:00	MSV 18	54	1311.95	1.942	1.663	26.239	13.51	50	340	1.52445	198.476
2019-08-07 12:10:00	MSV 19	58	1378.51	2.074	2.157	27.57	13.293	50	340	1.45085	198.549
2019-08-07 12:11:00	MSV 20	74	410.1	2.04	1.91	8.202	4.022	50	340	4.87686	195.123
2019-08-07 12:11:00	MSV 21	82	351.7	2.03	2.27	7.034	3.458	50	340	5.68666	194.313
2019-08-07 12:12:00	MSV 22	84	558.5	2	2.25	11.17	5.592	50	340	3.58102	196.419
2019-08-07 12:12:00	MSV 23	88	412.3	2	2.25	8.246	4.13	50	340	4.85084	195.149
2019-08-07 12:13:00	MSV 24	GV 640-1	714.5	1.99	1.96	14.291	7.176	50	340	2.79916	197.201
2019-08-07 12:13:00	MSV 25	GV 640-2	539	1.98	2.06	10.781	5.438	50	340	3.71058	196.289
2019-08-07 12:14:00	MSV 26	GV 640-3	413.7	1.99	2.13	8.274	4.157	50	340	4.83442	195.166
