# Supplementary material for: A quick and sensitive diagnostic tool for detection of Maize streak virus
Source: Sci Rep. 2020 Nov 12;10:19633. doi: 10.1038/s41598-020-76612-2 (PMC7661706; doi:10.1038/s41598-020-76612-2)
Supplement: Supplementary file 3 — Supplementary Data 3. [file 41598_2020_76612_MOESM3_ESM.xls]

## Sheet: NA Readings and Dilutions
A quick and sensitive diagnostic tool for detection of Maize streak virus Mathias Tembo1*, Adedapo O. Adediji2, Sophie Bouvaine3, Patrick C. Chikoti1, Susan E. Seal3 & Gonҫalo Silva3 1Zambia Agriculture Research Institute, Mount Makulu Research Station, P/Bag 7, Lusaka, Zambia. 2Department of Crop Protection and Environmental Biology, Faculty of Agriculture, University of Ibadan, Ibadan, Oyo Stat…
Supplementary data S3. Cassava leaf sample NanoDrop DNA concentration and dilutions
Date	Sample Name	Nucleic Acid(ng/µL)	A260/A280	A260/A230	A260	A280	Nucleic Acid Factor	Baseline Correction (nm)	Baseline Absorbance	Diluted to 10ng/µl (100ul volume)	µl H2O
2019-07-11 06:01:54	Sample 1	575.949	2.103	1.943	11.519	5.477	50	340	0.82	1.73626	98.2637
2019-07-11 06:03:27	Sample 2	537.863	2.055	2.102	10.757	5.235	50	340	0.223	1.85921	98.1408
2019-07-11 06:03:51	Sample 3	1058.84	2.072	1.736	21.177	10.22	50	340	2.028	0.944427	99.0556
2019-07-11 06:04:20	Sample 4	1703.9	2.082	1.986	34.078	16.367	50	340	3.176	0.58689	99.4131
2019-07-11 06:04:51	Sample 5	2597.34	2.108	2.171	51.947	24.646	50	340	0.873	0.385009	99.615
2019-07-11 06:05:12	Sample 6	1369.62	2.073	2.116	27.392	13.212	50	340	0.741	0.730129	99.2699
2019-07-11 06:05:31	Sample 7	1909.1	2.127	2.085	38.182	17.954	50	340	0.978	0.523806	99.4762
2019-07-11 06:05:53	Sample 8	1249.89	2.095	2.177	24.998	11.935	50	340	0.621	0.800068	99.1999
2019-07-11 06:06:14	Sample 9	775.413	2.067	1.982	15.508	7.503	50	340	2.976	1.28964	98.7104
2019-07-11 06:06:35	Sample 10	976.368	2.083	2.161	19.527	9.375	50	340	0.56	1.0242	98.9758
2019-07-11 06:06:59	Sample 11	685.678	1.993	1.713	13.714	6.88	50	340	2.27	1.45841	98.5416
2019-07-11 06:07:25	Sample 12	448.197	2.071	2.23	8.964	4.328	50	340	0.068	2.23116	97.7688
2019-07-11 06:08:30	Sample 13	562.878	2.076	2.16	11.258	5.423	50	340	0.134	1.77658	98.2234
2019-07-11 06:08:55	Sample 14	709.588	2.076	2.093	14.192	6.837	50	340	0.637	1.40927	98.5907
2019-07-11 06:09:15	Sample 15	1855.3	2.101	2.107	37.106	17.663	50	340	1.149	0.538998	99.461
2019-07-11 06:09:37	Sample 16	3188.33	2.06	1.987	63.767	30.962	50	340	0.343	0.313644	99.6864
2019-07-11 06:09:57	Sample 17	1924.32	2.097	2.226	38.486	18.355	50	340	0.254	0.519664	99.4803
2019-07-11 06:10:18	Sample 18	477.157	1.881	1.83	9.543	5.072	50	340	3.23	2.09575	97.9043
2019-07-11 06:10:45	Sample 19	488.138	2.11	2.174	9.763	4.626	50	340	0.201	2.0486	97.9514
2019-07-11 06:11:48	Sample 20	613.703	2.07	2.11	12.274	5.931	50	340	0.335	1.62945	98.3705
2019-07-11 06:12:54	Sample 21	946.762	2.096	1.991	18.935	9.033	50	340	0.648	1.05623	98.9438
2019-07-11 06:12:09	Sample 22	961.944	2.07	2.191	19.239	9.295	50	340	0.547	1.03956	98.9604
2019-07-11 06:12:33	Sample 23	672.147	2.108	2.153	13.443	6.377	50	340	0.468	1.48777	98.5122
2019-07-11 06:12:54	Sample 24	946.762	2.096	1.991	18.935	9.033	50	340	0.648	1.05623	98.9438
2019-07-11 06:13:16	Sample 25	552.484	2.035	2.184	11.05	5.429	50	340	0.242	1.81001	98.19
2019-07-11 06:13:50	Sample 26	947.907	2.033	1.983	18.958	9.325	50	340	10.737	1.05496	98.945
2019-07-11 06:14:09	Sample 27	781.865	2.055	2.083	15.637	7.609	50	340	0.592	1.27899	98.721
2019-07-11 06:14:32	Sample 28	4047.2	2.055	2.051	80.944	39.384	50	340	1.046	0.247084	99.7529
2019-07-11 06:14:52	Sample 29	842.158	2.047	2.089	16.843	8.227	50	340	0.021	1.18743	98.8126
2019-07-11 06:15:47	Sample 30	708.47	2.099	2.12	14.169	6.752	50	340	-0.504	1.41149	98.5885
